# Supplementary material for: The trend in blood pressure and hypertension prevalence in the general population of South Kivu between 2012 and 2016: Results from two representative cross-sectional surveys—The Bukavu observational study
Source: PLoS One. 2019 Aug 8;14(8):e0219377. doi: 10.1371/journal.pone.0219377 (PMC6687092; doi:10.1371/journal.pone.0219377)
Supplement: S1 Dataset — (XLS) [file pone.0219377.s001.xls]

## Sheet: Sheet1
CIP_new	ANNEE	SEXE	AGE	REGION	TRAITEMENT_ANTIHTA	TAILLE	TOUR_DE_TAILLE	POIDS	BMI	SBP	DBP	PRESSION_PULSEE	FREQUENCE_CARDIAQUE
BU-IR-A-1-A-1	2016	M	59	BU	0	165	107	83.7	30.7438	222	113.333	108.667	108.667
BU-IR-A-1-A-2	2016	F	53	BU	0	177	92	80.8	25.7908	208.667	131.667	77	76.3333
BU-IR-A-1-A-3	2016	F	59	BU	1	166	92	72	26.1286	220	125	95	105
BU-IR-A-1-A-4	2016	F	63	BU	0	169	83	57.2	20.0273	212.333	125.333	87	82.3333
BU-IR-A-1-A-5	2016	F	52	BU	1	146	90	64.7	30.3528	217	129	88	103.667
BU-IR-A-10-A-1	2016	M	53	BU	1	164	112	94	34.9494	214	126.333	87.6667	92.3333
BU-IR-A-11-A-1	2016	F	41	BU	0	161	87	66	25.462	212	124.667	87.3333	88.6667
BU-IR-A-11-A-2	2016	F	82	BU	0	157	101	63.9	25.924	203.333	106	97.3333	99
BU-IR-A-11-A-3	2016	F	56	BU	0	172	109	80	27.0416	211	105	106	97.3333
BU-IR-A-11-A-4	2016	F	70	BU	1	141	84	40	20.1197	195	101	94	74.3333
BU-IR-A-11-A-5	2016	F	65	BU	0	161	105	70	27.0051	203	97.3333	105.667	72
BU-IR-A-11-A-6	2016	F	67	BU	0	161	80	62	23.9188	184	116.333	67.6667	67.3333
BU-IR-A-12-A-2	2016	M	67	BU	0	160	94	67.9	26.5234	196	101.667	94.3333	63.6667
BU-IR-A-12-A-3	2016	M	66	BU	0	168	116	93.2	33.0215	200.333	99.3333	101	75.3333
BU-IR-A-12-A-1	2016	F	50	BU	0	146	85	55	25.8022	189.667	108	81.6667	80
BU-IR-A-14-A-1	2016	F	54	BU	1	149	106	79	35.584	194.667	104	90.6667	85.6667
BU-IR-A-14-A-4	2016	M	60	BU	1	156	83	61	25.0657	164.333	91.3333	73	93.6667
BU-IR-A-14-A-5	2016	F	45	BU	1	166	113	104.6	37.9591	184	131.667	52.3333	79.3333
BU-IR-A-14-A-6	2016	F	59	BU	0	158	90	63.3	25.3565	182.333	121	61.3333	83
BU-IR-A-14-A-2	2016	F	80	BU	0	148	85	50	22.8269	190	93.3333	96.6667	69.6667
BU-IR-A-14-A-3	2016	F	54	BU	0	164	80	52	19.3337	188.667	107.333	81.3333	75.6667
BU-IR-A-15-A-1	2016	M	69	BU	0	168	86	64.5	22.8529	191.333	112.667	78.6667	58.6667
BU-IR-A-15-A-8	2016	F	80	BU	0	162	86	53.9	20.538	183	92.3333	90.6667	94.3333
BU-IR-A-15-A-9	2016	F	59	BU	0	155	112	87.2	36.2955	184.667	111	73.6667	81.6667
BU-IR-A-15-A-10	2016	M	50	BU	0	169	75	62	21.7079	185.667	129.667	56	84.3333
BU-IR-A-15-A-2	2016	F	55	BU	0	165	80	54	19.8347	177.667	97.6667	80	75.6667
BU-IR-A-15-A-3	2016	M	59	BU	0	154	105	83.7	35.2926	187	110.333	76.6667	75.6667
BU-IR-A-15-A-4	2016	M	79	BU	1	168	100	82	29.0533	178.667	105.333	73.3333	63.6667
BU-IR-A-15-A-5	2016	M	62	BU	0	159	67	47.5	18.7888	186.667	83.6667	103	97.3333
BU-IR-A-15-A-6	2016	F	63	BU	0	169	82	63.9	22.3732	180.667	111.333	69.3333	64.6667
BU-IR-A-15-A-7	2016	F	63	BU	0	163	104	82	30.863	185	136.667	48.3333	70
BU-IR-A-16-A-1	2016	F	56	BU	0	176	100	90	29.0548	181.667	108.667	73	97.6667
BU-IR-A-16-A-2	2016	M	56	BU	0	156	101	77	31.6404	189	122.333	66.6667	67.3333
BU-IR-A-16-A-3	2016	F	57	BU	1	160	81	64	25	181.333	91.6667	89.6667	73.3333
BU-IR-A-16-A-4	2016	F	65	BU	0	157	117	88	35.7012	191.333	100.333	91	82.3333
BU-IR-A-17-A-8	2016	F	60	BU	1	164	101	82	30.4878	177	121.333	55.6667	73.3333
BU-IR-A-17-A-1	2016	F	78	BU	0	157	111	75.2	30.5083	174	95	79	75.3333
BU-IR-A-17-A-2	2016	M	55	BU	1	166	74	59.1	21.4472	179.333	106.667	72.6667	64
BU-IR-A-17-A-3	2016	F	73	BU	1	159	71	49	19.3821	178.333	111.667	66.6667	64.3333
BU-IR-A-17-A-4	2016	M	66	BU	0	161	88	67	25.8478	177.333	115.333	62	83.3333
BU-IR-A-17-A-5	2016	M	20	BU	0	171	82	73.8	25.2385	144.333	76.3333	68	80.3333
BU-IR-A-17-A-6	2016	F	61	BU	0	146	100	82	38.4688	182	108.333	73.6667	79.3333
BU-IR-A-17-A-7	2016	F	61	BU	0	148	91	60	27.3923	193.667	112	81.6667	85.3333
BU-IR-A-18-A-1	2016	F	78	BU	1	154	102	64	26.986	158.333	101.667	56.6667	63.3333
BU-IR-A-18-A-10	2016	F	48	BU	1	150	87	54.6	24.2667	178.333	120.333	58	71.6667
BU-IR-A-18-A-2	2016	F	55	BU	0	136	79.3	42.3	22.8698	171	109	62	90.3333
BU-IR-A-18-A-3	2016	F	62	BU	0	160	74	49.4	19.2969	172.333	112.667	59.6667	107.667
BU-IR-A-18-A-4	2016	F	70	BU	0	148	65	38.5	17.5767	177	74	103	58
BU-IR-A-18-A-5	2016	F	70	BU	0	150	86	48.7	21.6444	181	109.667	71.3333	87.3333
BU-IR-A-18-A-6	2016	F	68	BU	1	164	116	106	39.4111	177.333	113.333	64	61.6667
BU-IR-A-18-A-7	2016	F	73	BU	0	149	76	50	22.5215	166	94.3333	71.6667	80.6667
BU-IR-A-18-A-8	2016	F	75	BU	1	168	98	74	26.2188	175	79.3333	95.6667	63.3333
BU-IR-A-18-A-9	2016	M	30	BU	0	156	73	59	24.2439	159	91.6667	67.3333	77.6667
BU-IR-A-2-A-5	2016	F	55	BU	1	161	107	97	37.4214	177.333	95.3333	82	94.3333
BU-IR-A-2-A-1	2016	F	56	BU	0	167	121	92	32.9879	183.667	108.667	75	70
BU-IR-A-2-A-2	2016	F	46	BU	1	160	129	123	48.0469	177.667	114	63.6667	85.3333
BU-IR-A-2-A-3	2016	M	50	BU	0	165	99	75.3	27.6584	178.667	108.333	70.3333	66
BU-IR-A-2-A-4	2016	M	55	BU	1	182	100	88	26.5668	175.333	115.667	59.6667	61
BU-IR-A-20-A-1	2016	M	45	BU	0	171	91	68.3	23.3576	169	116	53	102
BU-IR-A-20-A-10	2016	M	57	BU	0	162	85	60.3	22.9767	175	139	36	76.6667
BU-IR-A-20-A-2	2016	M	65	BU	0	163	78	52.8	19.8728	164.667	91.3333	73.3333	73
BU-IR-A-20-A-3	2016	F	71	BU	1	142	78	42	20.8292	166.667	94.6667	72	102
BU-IR-A-20-A-4	2016	F	49	BU	1	174	132	41	13.5	172.333	114	58.3333	122
BU-IR-A-20-A-5	2016	F	66	BU	0		84	139		170.333	95	75.3333	80.3333
BU-IR-A-20-A-6	2016	M	69	BU	0	168	84	54	19.1327	167.333	98	69.3333	105
BU-IR-A-20-A-7	2016	M	73	BU	0	174	99	80	26.4236	164.333	113	51.3333	95.3333
BU-IR-A-20-A-8	2016	F	32	BU	0	149	77	52.4	23.6025	167.333	109.667	57.6667	78.6667
BU-IR-A-20-A-9	2016	M	58	BU	0	169	78	60.8	21.2878	176	103	73	100.667
BU-IR-A-21-A-1	2016	F	84	BU	0	155	74	48.5	20.1873	170	85	85	90.6667
BU-IR-A-21-A-2	2016	F	70	BU	0	145	74	39.8	18.9298	167.333	90.6667	76.6667	63
BU-IR-A-21-A-3	2016	F	51	BU	1	169	99	79	27.6601	167.667	109.667	58	87.3333
BU-IR-A-21-A-4	2016	M	54	BU	0	160	68	47	18.3594	167.667	106.333	61.3333	97.6667
BU-IR-A-21-A-5	2016	F	57	BU	0	148	120	89	40.6318	169	99	70	61.6667
BU-IR-A-21-A-6	2016	M	61	BU	0	186	109	100	28.9051	162.333	104.667	57.6667	61.3333
BU-IR-A-22-A-1	2016	M	62	BU	1	164	98	68	25.2826	171.667	96.6667	75	99
BU-IR-A-22-A-2	2016	M	70	BU	0	169	98	70.5	24.684	160.667	98.3333	62.3333	64.3333
BU-IR-A-22-A-3	2016	F	21	BU	0	165	75	61	22.4059	125.667	65.6667	60	68.3333
BU-IR-A-22-A-4	2016	F	47	BU	0	157	89	62.7	25.4371	161.667	103.667	58	79
BU-IR-A-24-A-1	2016	F	75	BU	0	143	86	44.9	21.9571	176	101.667	74.3333	82.3333
BU-IR-A-24-A-2	2016	F	79	BU	0	155	92	58	24.1415	166	100.333	65.6667	74.3333
BU-IR-A-24-A-3	2016	F	47	BU	1	155	102	72	29.9688	174.667	138	36.6667	78.6667
BU-IR-A-24-A-4	2016	M	53	BU	0	170	100	81	28.0277	157	97.3333	59.6667	77.6667
BU-IR-A-24-A-5	2016	M	55	BU	0	174	89	72	23.7812	164	100	64
BU-IR-A-24-A-6	2016	M	77	BU	0	157	68	53	21.5019	163.333	106.667	56.6667
BU-IR-A-24-A-7	2016	F	36	BU	0	166	116	106	38.4671	143.333	77.6667	65.6667	86
BU-IR-A-25-A-1	2016	M	55	BU	0	176	116	102	32.9287	162.333	104	58.3333	86.6667
BU-IR-A-25-A-2	2016	F	60	BU	0	155	96	76.6	31.8835	177.667	112.667	65	53.3333
BU-IR-A-25-A-3	2016	F	53	BU	1	160	96	82.8	32.3438	175	109.667	65.3333	76.3333
BU-IR-A-25-A-4	2016	F	54	BU	1	152	98	71	30.7306	169.333	104	65.3333	100
BU-IR-A-25-A-5	2016	F	55	BU	0	164	87	59	21.9363	160.333	115	45.3333	103.667
BU-IR-A-25-A-6	2016	F	38	BU	1	161	106	92	35.4925	168.667	108	60.6667	91.3333
BU-IR-A-25-A-7	2016	M	42	BU	0	165	80	67	24.6097	163.333	116.333	47	68
BU-IR-A-25-A-8	2016	M	44	BU	0	162	78	56.4	21.4906	161.333	102.333	59	106.667
BU-IR-A-28-A-1	2016	F	45	BU	0	158	87	71	28.441	160.333	100	60.3333	70
BU-IR-A-28-A-10	2016	M	73	BU	1	155	90	62.6	26.0562	161	84	77	73.6667
BU-IR-A-28-A-2	2016	F	85	BU	0	141	82	46	23.1377	166	80.6667	85.3333	67
BU-IR-A-28-A-3	2016	M	85	BU	0	167	85	60	21.5139	166.667	105.333	61.3333	90
BU-IR-A-28-A-4	2016	M	20	BU	0	175	83	71.4	23.3143	162.667	103	59.6667	101
BU-IR-A-28-A-5	2016	M	22	BU	0	177	82	74.8	23.8756	163.333	99.6667	63.6667	87.3333
BU-IR-A-28-A-6	2016	M	63	BU	0	159	101	69.2	27.3723	157	89.6667	67.3333	83
BU-IR-A-28-A-7	2016	F	38	BU	0	160	79	57.6	22.5	166	102.667	63.3333	81
BU-IR-A-28-A-8	2016	F	40	BU	1	155	92.5	67.3	28.0125	155.333	99	56.3333	63.3333
BU-IR-A-28-A-9	2016	F	67	BU	0	157	89	60	24.3418	160.333	97.6667	62.6667	79.3333
BU-IR-A-29-A-1	2016	M	77	BU	0	161	77	51	19.6752	155.667	87.6667	68	76.6667
BU-IR-A-29-A-2	2016	F	80	BU	1	158	110	73	29.2421	164	97.6667	66.3333	74.3333
BU-IR-A-29-A-3	2016	F	55	BU	0	160	114	90	35.1562	166	99.6667	66.3333	62.6667
BU-IR-A-29-A-4	2016	F	56	BU	0	150	96	68	30.2222	164	102.667	61.3333	88.3333
BU-IR-A-29-A-5	2016	F	76	BU	0	158	71	49	19.6283	159	79.3333	79.6667	90
BU-IR-A-29-A-6	2016	M	19	BU	0	162	73	60	22.8624	149.333	83.3333	66	92.3333
BU-IR-A-29-A-7	2016	M	28	BU	0	158	74	60.6	24.275	134.333	80	54.3333	57
BU-IR-A-29-A-8	2016	F	37	BU	1	156	93	71	29.1749	163.667	76.6667	87	101
BU-IR-A-29-A-9	2016	M	42	BU	0	173	92	81	27.0641	162	101	61	70
BU-IR-A-3-A-1	2016	M	58	BU	1	156	93	61	25.0657	168.333	105.667	62.6667	83
BU-IR-A-3-A-2	2016	M	59	BU	1	177	89	62	19.79	155	77.3333	77.6667	77
BU-IR-A-3-A-3	2016	M	59	BU	0	165	82	66.2	24.3159	154.667	98.6667	56	60
BU-IR-A-3-A-5	2016	F	62	BU	0	160	114	99.9	39.0234	170.333	121.333	49	62.3333
BU-IR-A-3-A-6	2016	F	63	BU	0	158	94	68	27.2392	155.667	95.6667	60	80.3333
BU-IR-A-3-A-7	2016	F	80	BU	0	162	104	67.3	25.644	154.667	81	73.6667	83
BU-IR-A-30-A-1	2016	M	36	BU	0	176	91	82	26.4721	148.333	96	52.3333	59.6667
BU-IR-A-30-A-10	2016	F	37	BU	0	166	98	92	33.3866	162.667	103	59.6667	105.667
BU-IR-A-30-A-11	2016	F	51	BU	1	155	106	78	32.4662	162.333	99.6667	62.6667	103
BU-IR-A-30-A-2	2016	M	58	BU	0	168	95	73	25.8645	152.667	103.333	49.3333	79
BU-IR-A-30-A-3	2016	F	65	BU	1	165	138	103.7	38.09	162	105.333	56.6667	91
BU-IR-A-30-A-4	2016	M	70	BU	0	163	78	49.3	18.5555	157.333	94.3333	63	89.6667
BU-IR-A-30-A-5	2016	M	77	BU	0	165	83	59	21.6713	166.333	98.6667	67.6667	44.6667
BU-IR-A-30-A-6	2016	F	33	BU	1	158	84	62	24.8358	161	86.6667	74.3333	74
BU-IR-A-30-A-7	2016	M	34	BU	0	168	91	81.3	28.8053	158.333	102.667	55.6667	90
BU-IR-A-30-A-8	2016	F	35	BU	0	162	73	45.2	17.223	150.667	90	60.6667	93
BU-IR-A-30-A-9	2016	M	41	BU	0	178	98	82.7	26.1015	153.667	91.6667	62	83
BU-IR-A-31-A-1	2016	M	64	BU	0	174	101	88	29.0659	157.333	91.3333	66	80.3333
BU-IR-A-31-A-2	2016	F	73	BU	0	156	63	42	17.2584	144.667	112.667	32	110
BU-IR-A-31-A-3	2016	F	20	BU	0	164	80	69	25.6544	146	86.3333	59.6667	98.6667
BU-IR-A-31-A-4	2016	M	26	BU	0	163	74	70	26.3465	146	73.3333	72.6667	68.3333
BU-IR-A-31-A-5	2016	M	33	BU	0	179	65	57.4	17.9145	153.333	78.6667	74.6667	68.6667
BU-IR-A-31-A-6	2016	F	48	BU	0	154	87	60.6	25.5524	153.333	90.3333	63	84
BU-IR-A-31-A-7	2016	M	48	BU	0	158	88	64	25.6369	152.667	94.6667	58	73.3333
BU-IR-A-31-A-8	2016	M	55	BU	0	170	114	96.5	33.391	150	95	55	90
BU-IR-A-31-A-9	2016	F	60	BU	0	155	106	92.5	38.5016	159	101.667	57.3333	88.6667
BU-IR-A-32-A-1	2016	F	85	BU	0	146	85	44	20.6418	169	102.667	66.3333	89.6667
BU-IR-A-32-A-2	2016	M	18	BU	0	182	78	70	21.1327	155.333	86	69.3333	61.3333
BU-IR-A-32-A-3	2016	F	33	BU	0	153	78	65.2	27.8525	148	94.6667	53.3333	69
BU-IR-A-33-A-1	2016	F	35	BU	0	174	88	71	23.4509	152.333	101.667	50.6667	74.3333
BU-IR-A-33-A-2	2016	F	71	BU	0	158	95	58	23.2335	146.667	86.6667	60	82
BU-IR-A-33-A-3	2016	F	75	BU	0	147	66	39.4	18.2331	153.667	75.3333	78.3333	104.667
BU-IR-A-33-A-4	2016	F	77	BU	0	155	101	74.8	31.1342	158	84.6667	73.3333	91
BU-IR-A-33-A-5	2016	F	78	BU	1	147	92	58	26.8407	137	97.3333	39.6667	78.3333
BU-IR-A-33-A-6	2016	M	19	BU	0	174	68	58.5	19.3222	123	64.3333	58.6667	59.3333
BU-IR-A-33-A-7	2016	M	40	BU	0	168	97	88.7	31.4272	153.333	104.667	48.6667	78
BU-IR-A-33-A-8	2016	F	40	BU	0	163	82	54.4	20.475	155	94.3333	60.6667	67.3333
BU-IR-A-34-A-1	2016	M	43	BU	0		79	59		147.667	91.3333	56.3333	77.6667
BU-IR-A-34-A-2	2016	F	44	BU	0	161	96	76	29.3199	155.333	99.6667	55.6667	87.6667
BU-IR-A-34-A-3	2016	F	46	BU	0	169	113	102	35.713	159	109.333	49.6667	86.3333
BU-IR-A-34-A-4	2016	M	48	BU	0	163	97	74.9	28.1907	154.667	111.333	43.3333	73.6667
BU-IR-A-34-A-5	2016	F	51	BU	1	158	122	106	42.4611	159.333	95.3333	64	77.3333
BU-IR-A-34-A-6	2016	F	52	BU	0	161	118	107.6	41.5107	157	100	57	85
BU-IR-A-35-A-1	2016	M	55	BU	0	163	102	81.1	30.5243	151.667	89.3333	62.3333	66
BU-IR-A-35-A-2	2016	M	55	BU	0	163	89	66.7	25.1044	147.667	78.3333	69.3333	78.3333
BU-IR-A-35-A-3	2016	F	55	BU	0	161	108	84.8	32.7148	154.667	101.667	53	97.6667
BU-IR-A-35-A-4	2016	F	60	BU	0	148	84	61	27.8488	149	93	56	68.6667
BU-IR-A-35-A-5	2016	M	60	BU	0	178	95	69.5	21.9354	153.333	104.333	49	68
BU-IR-A-35-A-6	2016	F	69	BU	0	161	83	51.2	19.7523	152	90	62	69.6667
BU-IR-A-37-A-1	2016	M	78	BU	0	153	87.5	65.3	27.8953	155.667	96.3333	59.3333	63
BU-IR-A-37-A-10	2016	M	25	BU	0	168	73	64	22.6757	142	81.6667	60.3333	64.6667
BU-IR-A-37-A-11	2016	M	35	BU	0	176	87	71.5	23.0824	175.333	106.333	69	76.3333
BU-IR-A-37-A-12	2016	F	35	BU	1	164	120	106	39.4111	147	102.667	44.3333	76
BU-IR-A-37-A-13	2016	F	37	BU	0	176	125	112.6	36.3507	150.667	91	59.6667	79.6667
BU-IR-A-37-A-14	2016	F	47	BU	0	166	89	74	26.8544	161.333	99	62.3333	89.3333
BU-IR-A-37-A-2	2016	M	71	BU	1	163	100	79.9	30.0726	155	110.333	44.6667	102.333
BU-IR-A-37-A-3	2016	M	72	BU	0	157	84	55.9	22.6784	153	87	66	85
BU-IR-A-37-A-4	2016	F	77	BU	0	155	81	57.2	23.8085	155.333	95.3333	60	73.3333
BU-IR-A-37-A-5	2016	F	80	BU	0	148	81	50	22.8269	153	96	57	68.3333
BU-IR-A-37-A-6	2016	M	29	BU	0	150	76	59	26.2222	142.333	84.3333	58	60.3333
BU-IR-A-37-A-7	2016	M	34	BU	0	150	59	45.9	20.4	161	87.3333	73.6667	67
BU-IR-A-37-A-8	2016	M	41	BU	0	168	107	90	31.8878	145	82	63	93
BU-IR-A-37-A-9	2016	F	45	BU	0	157	128	103	41.7867	150.333	92	58.3333	80
BU-IR-A-38-A-1	2016	M	52	BU	0	180	82	72	22.2222	157	97.3333	59.6667	87
BU-IR-A-38-A-10	2016	M	60	BU	0	160	96	80	31.25	158.333	101.667	56.6667	91.3333
BU-IR-A-38-A-11	2016	F	63	BU	0	154	94	80	33.7325	162	75	87	59.3333
BU-IR-A-38-A-12	2016	F	80	BU	0	160	76	49	19.1406	158	101	57	64.3333
BU-IR-A-38-A-2	2016	F	32	BU	0	155	102	87.4	36.3788	151.333	86	65.3333	112.667
BU-IR-A-38-A-3	2016	M	41	BU	0	170	95	78	26.9896	164	93	71	72
BU-IR-A-38-A-4	2016	M	65	BU	0	169	109	85	29.7609	149.333	80.3333	69	50.3333
BU-IR-A-38-A-5	2016	F	85	BU	0	155	84	54.7	22.768	149.667	77	72.6667	94.3333
BU-IR-A-38-A-6	2016	M	21	BU	0	178	87	83	26.1962	148.667	82.6667	66	99.6667
BU-IR-A-38-A-7	2016	M	25	BU	0	165	78	61	22.4059	148.667	83	65.6667	71
BU-IR-A-38-A-8	2016	M	26	BU	0	167	80	64	22.9481	139.333	73.6667	65.6667	96
BU-IR-A-38-A-9	2016	M	42	BU	0	155	97	80.7	33.59	151.333	94	57.3333	67.6667
BU-IR-A-39-A-1	2016	F	43	BU	0	160	76	60	23.4375	145.667	107.333	38.3333	87
BU-IR-A-39-A-10	2016	F	43	BU	0	157	106	96	38.9468	148.667	104.333	44.3333	69.6667
BU-IR-A-39-A-10	2016	F	47	BU	0	161	111	99	38.193	140.333	90.6667	49.6667	69
BU-IR-A-39-A-2	2016	F	52	BU	0	159	81	63.6	25.1572	153.333	88.6667	64.6667	106.667
BU-IR-A-39-A-2	2016	F	57	BU	1	146	110	64	30.0244	154	98	56	93.3333
BU-IR-A-39-A-3	2016	F	58	BU	0	160	93	71	27.7344	145.667	100.667	45	79
BU-IR-A-39-A-3	2016	F	70	BU	0	147	70	46.6	21.5651	149.333	86	63.3333	70
BU-IR-A-39-A-4	2016	F	70	BU	0	160	88	50.7	19.8047	152.333	87.6667	64.6667	69
BU-IR-A-39-A-4	2016	F	78	BU	0	153	80	49.4	21.103	144	74	70	65
BU-IR-A-39-A-5	2016	F	18	BU	0	152	67			141.333	93	48.3333	105.333
BU-IR-A-39-A-5	2016	M	25	BU	0	169	80	67	23.4586	148.667	93	55.6667	69.6667
BU-IR-A-39-A-6	2016	F	54	BU	0	154	79	74	31.2026	151	79.3333	71.6667	66.6667
BU-IR-A-39-A-6	2016	F	57	BU	0	167	120	108.2	38.7967	132.333	91	41.3333	97.6667
BU-IR-A-39-A-65	2016	M	65	BU	0	156	82	54	22.1893	145	89	56	75.3333
BU-IR-A-39-A-7	2016	F	85	BU	0	155	102	62.5	26.0146	156	84	72	84
BU-IR-A-39-A-7	2016	M	25	BU	0	173	83	67	22.3863	146	78.6667	67.3333	77
BU-IR-A-39-A-8	2016	M	25	BU	0	170	80	72.7	25.1557	144	95	49	89.3333
BU-IR-A-39-A-8	2016	M	30	BU	0	172	107	95	32.112	144	98.6667	45.3333	92.6667
BU-IR-A-39-A-9	2016	F	41	BU	0	154	81	58.9	24.8356	148.667	90.6667	58	100.333
BU-IR-A-39-A-9	2016	F	42	BU	0	184	81	58.9	17.3972	148.667	90.6667	58	100.333
BU-IR-A-40-A-1	2016	F	52	BU	0	160	102	93	36.3281	165.333	106.333	59	62.3333
BU-IR-A-40-A-10	2016	F	55	BU	0	158	85	76.6	30.6842	153	112.333	40.6667	72.3333
BU-IR-A-40-A-2	2016	F	56	BU	0	170	102	80	27.6817	148	97.3333	50.6667	82
BU-IR-A-40-A-3	2016	M	62	BU	1	155	92	76.9	32.0083	145.667	95.6667	50	49.6667
BU-IR-A-40-A-4	2016	F	63	BU	0	178	81	56	17.6745	148.667	105.333	43.3333	98.3333
BU-IR-A-40-A-5	2016	M	63	BU	0	165	80			152.333	83.3333	69	81.3333
BU-IR-A-40-A-6	2016	F	68	BU	0	158	77	37	14.8213	145.667	97.6667	48	108
BU-IR-A-40-A-7	2016	M	18	BU	0	174	70	63.1	20.8416	148	76.6667	71.3333	83.3333
BU-IR-A-40-A-8	2016	M	18	BU	0	165	75	60.5	22.2222	136.333	72	64.3333	86.3333
BU-IR-A-40-A-9	2016	M	22	BU	0	175	75	62	20.2449	144.333	105	39.3333	65.3333
BU-IR-A-41-A-1	2016	M	27	BU	0	172	74	59	19.9432	140.667	82	58.6667	75.3333
BU-IR-A-41-A-10	2016	F	32	BU	0	158	93	77	30.8444	154.333	94	60.3333	100.667
BU-IR-A-41-A-11	2016	F	35	BU	0	146	120	78	36.5922	149.667	111.333	38.3333	103.667
BU-IR-A-41-A-12	2016	F	50	BU	0	149	89	53	23.8728	156.667	102.667	54	81
BU-IR-A-41-A-2	2016	F	52	BU	0	156	89	63	25.8876	149.333	106	43.3333	71.6667
BU-IR-A-41-A-3	2016	M	53	BU	0	163	83	66	24.841	143.333	85.3333	58	64.3333
BU-IR-A-41-A-4	2016	F	54	BU	0	159	94	79	31.2488	146.333	73	73.3333	72.6667
BU-IR-A-41-A-5	2016	F	65	BU	0	156	81	59.8	24.5726	144.333	77	67.3333	57.6667
BU-IR-A-41-A-6	2016	F	70	BU	0	142	90	37	18.3495	138.667	78.3333	60.3333	66.3333
BU-IR-A-41-A-7	2016	F	70	BU	0	147	84	53	24.5268	144	94.3333	49.6667	77.6667
BU-IR-A-41-A-8	2016	F	90	BU	0	148	100	66.6	30.4054	154.667	78.6667	76	75
BU-IR-A-41-A-9	2016	M	26	BU	0	164	99	81.7	30.3763	147	98	49	76.6667
BU-IR-A-42-A-1	2016	M	27	BU	0	169	78	69	24.1588	143.333	81.6667	61.6667	91.6667
BU-IR-A-42-A-2	2016	M	33	BU	0	169	85	68	23.8087	144.667	96.3333	48.3333	89
BU-IR-A-42-A-3	2016	M	38	BU	0	173	97	78	26.0617	146.333	94.6667	51.6667	86
BU-IR-A-42-A-4	2016	M	39	BU	0	168	79	59	20.9042	149.333	100.333	49	83.3333
BU-IR-A-42-A-5	2016	F	44	BU	0	153	98	88	37.5924	141.333	97.3333	44	73.6667
BU-IR-A-42-A-6	2016	F	48	BU	0	150	96	68	30.2222	136.333	85.3333	51	69.6667
BU-IR-A-42-A-7	2016	F	50	BU	0	148	94	88	40.1753	153.333	100	53.3333	86
BU-IR-A-42-A-8	2016	M	60	BU	0	170	73	84	29.0657	145.667	74.6667	71	82.6667
BU-IR-A-42-A-9	2016	F	60	BU	1	154	109	73	30.7809	152.333	104	48.3333	77.6667
BU-IR-A-43-A-1	2016	M	63	BU	0	166	80	67	24.3141	154.333	72.3333	82	85.3333
BU-IR-A-43-A-10	2016	M	18	BU	0	170	74	65.1	22.526	141	82.3333	58.6667	79
BU-IR-A-43-A-11	2016	M	19	BU	0	173	66	56	18.7109	140.667	68.6667	72	73.6667
BU-IR-A-43-A-2	2016	M	21	BU	0	158	68	52.2	20.9101	137.667	72.6667	65	114.333
BU-IR-A-43-A-3	2016	M	24	BU	0	168	69	57	20.1956	147	92.3333	54.6667	73.3333
BU-IR-A-43-A-4	2016	M	34	BU	0	153	69	50	21.3593	135.667	87.6667	48	56
BU-IR-A-43-A-5	2016	F	44	BU	0	165	100	83.3	30.5969	150.667	112	38.6667	86.6667
BU-IR-A-43-A-6	2016	F	46	BU	0	153	96	82	35.0293	148.667	66.6667	82	76
BU-IR-A-43-A-7	2016	M	52	BU	0	155	99	67	27.8876	141	91.3333	49.6667	91.6667
BU-IR-A-43-A-8	2016	F	53	BU	0	168	95	81.1	28.7344	143.333	83.6667	59.6667	68.3333
BU-IR-A-43-A-9	2016	F	53	BU	0	160	72	62.5	24.4141	137.333	86.3333	51	65
BU-IR-A-44-A-1	2016	F	60	BU	0	156	83	61.8	25.3945	145	91	54	67.3333
BU-IR-A-44-A-2	2016	M	24	BU	0	161	75	58	22.3757	142.333	84	58.3333	64
BU-IR-A-44-A-3	2016	M	28	BU	0	155	87.5	73.6	30.6348	137	93	44	86.6667
BU-IR-A-44-A-4	2016	F	31	BU	0	156	93	69.8	28.6818	149.333	104.333	45	83
BU-IR-A-44-A-5	2016	M	35	BU	0	161	72	54	20.8325	135.667	85.6667	50	54.6667
BU-IR-A-45-A-1	2016	M	36	BU	0	167	93	68	24.3824	145.667	86.6667	59	97.6667
BU-IR-A-45-A-10	2016	F	39	BU	0	145	94	67.8	32.2473	146.667	98	48.6667	89
BU-IR-A-45-A-11	2016	M	45	BU	0	154	75	59	24.8777	144	79.3333	64.6667	89
BU-IR-A-45-A-12	2016	F	46	BU	1	149	94	65	29.278	143.667	93.3333	50.3333	93.6667
BU-IR-A-45-A-13	2016	M	46	BU	0	175	92	73.5	24	146.333	102	44.3333	89
BU-IR-A-45-A-14	2016	F	47	BU	0	158	101	79.3	31.7657	131	85	46	81.6667
BU-IR-A-45-A-2	2016	M	48	BU	0	153	70	48.8	20.8467	148.667	81.3333	67.3333	65.3333
BU-IR-A-45-A-3	2016	M	49	BU	0	174	125	135.9	44.887	145	99.6667	45.3333	88
BU-IR-A-45-A-4	2016	M	54	BU	0	169	80	66	23.1084	141.333	81.3333	60	83.6667
BU-IR-A-45-A-5	2016	M	54	BU	0	171	87	67	22.913	150	96.6667	53.3333	80
BU-IR-A-45-A-6	2016	M	56	BU	0		88			131.333	91.3333	40	70.6667
BU-IR-A-45-A-7	2016	F	58	BU	0	141	85	49.6	24.9484	149.333	84	65.3333	48
BU-IR-A-45-A-8	2016	M	59	BU	0	167	81	67.6	24.2389	145	91.3333	53.6667	74
BU-IR-A-45-A-9	2016	M	20	BU	0	164	69	55	20.4491	142	84	58	77.3333
BU-IR-A-47-A-1	2016	M	22	BU	0	173	76	59.4	19.847	145	90.3333	54.6667	85.6667
BU-IR-A-47-A-2	2016	M	26	BU	0	169	80	64	22.4082	139.667	94.3333	45.3333	69
BU-IR-A-47-A-3	2016	F	31	BU	1	174	92	76	25.1024	145	94.3333	50.6667	78.3333
BU-IR-A-48-A-1	2016	F	33	BU	0	165	109	86.1	31.6253	140	105	35	84
BU-IR-A-48-A-1	2016	F	33	BU	0	174	76	76	25.1024	148.333	105	43.3333	101.667
BU-IR-A-48-A-2	2016	M	33	BU	0		113	102		138.667	85	53.6667	78
BU-IR-A-48-A-3	2016	M	35	BU	0	165	90	73.6	27.034	142	94	48	62.6667
BU-IR-A-48-A-3	2016	F	36	BU	0	167	129	132	47.3305	139	93.3333	45.6667	92
BU-IR-A-48-A-4	2016	M	37	BU	0	170	69	57.1	19.7578	144.333	87	57.3333	92.6667
BU-IR-A-48-A-4	2016	F	38	BU	1	159	92	68	26.8977	144.667	96.3333	48.3333	80.3333
BU-IR-A-48-A-5	2016	M	42	BU	0	153	89			148.333	101	47.3333	79
BU-IR-A-48-A-5	2016	M	49	BU	0	153	72	46	19.6506	144.667	98.3333	46.3333	79.6667
BU-IR-A-48-A-6	2016	M	52	BU	0	174	87	66.8	22.0637	139.333	90	49.3333	71.3333
BU-IR-A-48-A-6	2016	M	52	BU	0	168	92	73.4	26.0062	142.333	97	45.3333	64
BU-IR-A-48-A-7	2016	F	60	BU	0	153	99	64	27.3399	144.333	73.3333	71	78
BU-IR-A-48-A-8	2016	F	70	BU	1	164	92	74	27.5134	142.667	84.6667	58	62
BU-IR-A-48-A-85	2016	M	74	BU	0	165	81	56	20.5693	146.333	77.3333	69	68.6667
BU-IR-A-49-A-1	2016	F	76	BU	1	161	114	98	37.8072	137.667	87.3333	50.3333	72.3333
BU-IR-A-49-A-2	2016	M	79	BU	1	160	98	64.9	25.3516	147	84	63	70.3333
BU-IR-A-49-A-3	2016	M	18	BU	0	178	78	74.2	23.4188	133.667	67	66.6667	69.3333
BU-IR-A-49-A-4	2016	F	18	BU	0	169	84	79	27.6601	143	98.3333	44.6667	85.6667
BU-IR-A-49-A-5	2016	M	21	BU	0	178	66	57	17.9902	141.333	76	65.3333	63.3333
BU-IR-A-49-A-6	2016	M	28	BU	0	154	78	55	23.1911	135.667	81.6667	54	81.3333
BU-IR-A-49-A-7	2016	M	35	BU	0	160	84	65.6	25.625	133.333	89.3333	44	70
BU-IR-A-5-A-9	2016	M	36	BU	0	159	107	79	31.2488	146.667	94	52.6667	110
BU-IR-A-5-A-1	2016	M	37	BU	0	158	88	71	28.441	141.333	87.3333	54	77.6667
BU-IR-A-5-A-2	2016	M	48	BU	0	165	93	78.2	28.7236	139.333	86.6667	52.6667	63
BU-IR-A-5-A-3	2016	F	49	BU	0	158	113	100	40.0577	145	100	45	87.6667
BU-IR-A-5-A-4	2016	F	53	BU	1	160	98	76	29.6875	148.333	104	44.3333	77
BU-IR-A-5-A-5	2016	M	59	BU	0	160	96	78.6	30.7031	143.333	91.6667	51.6667	84.6667
BU-IR-A-5-A-6	2016	F	60	BU	0	147	77	56.8	26.2853	140.333	85.6667	54.6667	72.6667
BU-IR-A-5-A-7	2016	F	66	BU	1	172	79	71	23.9995	147.667	93.3333	54.3333	108
BU-IR-A-5-A-8	2016	M	24	BU	0	164	68	47	17.4747	144.333	93.3333	51	83.3333
BU-IR-A-50-A-1	2016	M	28	BU	0	168	70	52.5	18.6012	138.333	92	46.3333	81.6667
BU-IR-A-50-A-1	2016	F	33	BU	0	157	92	66	26.7759	135.333	94.3333	41	91.3333
BU-IR-A-50-A-2	2016	M	35	BU	0	167	101	86.5	31.0158	140.333	89.6667	50.6667	81
BU-IR-A-50-A-2	2016	F	43	BU	0	165	80	75.3	27.6584	136.667	83.3333	53.3333	72.6667
BU-IR-A-50-A-3	2016	F	44	BU	0	154	92	81	34.1542	142.667	84.6667	58	77.3333
BU-IR-A-50-A-3	2016	F	47	BU	0	161	71	51.4	19.8295	124.667	88.3333	36.3333	78.6667
BU-IR-A-50-A-4	2016	M	50	BU	0	153	93	72.4	30.9283	140.667	100.333	40.3333	74.6667
BU-IR-A-50-A-4	2016	M	50	BU	0	163	82	53	19.9481	144.667	95	49.6667	78
BU-IR-A-50-A-5	2016	F	53	BU	0	159	95	61	24.1288	137.333	93.6667	43.6667	83
BU-IR-A-52-A-1	2016	M	55	BU	1	172	89	73	24.6755	141.667	83.3333	58.3333	60.6667
BU-IR-A-52-A-10	2016	M	56	BU	0	165	88	70	25.7117	134.667	77.6667	57	79.3333
BU-IR-A-52-A-11	2016	F	67	BU	0	155	98	73.6	30.6348	143.667	90.3333	53.3333	85.6667
BU-IR-A-52-A-12	2016	F	70	BU	0	160	89	61.9	24.1797	136.667	96.6667	40	79
BU-IR-A-52-A-13	2016	F	70	BU	0	149	85	51	22.9719	138.333	90.3333	48	87.3333
BU-IR-A-52-A-2	2016	M	79	BU	0	166	90	69.5	25.2214	144.333	81	63.3333	74
BU-IR-A-52-A-4	2016	F	86	BU	0	135	102	60.1	32.9767	145.667	86.6667	59	62
BU-IR-A-52-A-5	2016	M	18	BU	0	167	78	61	21.8724	144.333	87	57.3333	67.3333
BU-IR-A-52-A-6	2016	M	21	BU	0	167	68	59.9	21.478	137.667	75.3333	62.3333	65.6667
BU-IR-A-52-A-7	2016	M	21	BU	0	160	71	63.7	24.8828	144.333	85	59.3333	89.3333
BU-IR-A-52-A-73	2016	M	24	BU	0	174	83	69	22.7903	147	80.6667	66.3333	83.3333
BU-IR-A-52-A-8	2016	M	29	BU	0	167	70	52	18.6453	133.333	93.3333	40	65.3333
BU-IR-A-52-A-9	2016	M	30	BU	0	183	85	78.7	23.5003	140.667	85.3333	55.3333	91.6667
BU-IR-A-53-A-1	2016	M	31	BU	0	164	80	57.9	21.5274	126	61	65	57.3333
BU-IR-A-53-A-10	2016	M	32	BU	0	157	89	65	26.3702	134.333	81.6667	52.6667	91.6667
BU-IR-A-53-A-11	2016	F	39	BU	0	155	91	72	29.9688	138.667	85.3333	53.3333	98
BU-IR-A-53-A-12	2016	M	42	BU	0	164	89	86	31.975	140.667	77.6667	63
BU-IR-A-53-A-13	2016	M	47	BU	0	170	56	55	19.0311	141.333	88	53.3333	87.3333
BU-IR-A-53-A-2	2016	F	51	BU	1	162	97	94.9	36.1606	143	95.3333	47.6667	70.6667
BU-IR-A-53-A-3	2016	M	55	BU	0	168	101	81.1	28.7344	137.667	88.6667	49	68.3333
BU-IR-A-53-A-4	2016	F	55	BU	0	158	80	74	29.6427	138.667	71.3333	67.3333	71.3333
BU-IR-A-53-A-5	2016	M	58	BU	0	161	89	76	29.3199	141	81	60	85.3333
BU-IR-A-53-A-6	2016	F	61	BU	1	140	96	64.6	32.9592	150.667	97.3333	53.3333	93.3333
BU-IR-A-53-A-7	2016	F	62	BU	0	154	106	79.7	33.606	136	90.3333	45.6667	81.3333
BU-IR-A-53-A-8	2016	F	65	BU	0	160	136	95	37.1094	145.667	81.6667	64	93
BU-IR-A-53-A-9	2016	F	70	BU	0	145	80.5	43	20.4518	130.667	79.6667	51	77.3333
BU-IR-A-54-A-1	2016	M	75	BU	0	176	73	58	18.7242	141.667	92	49.6667	61.6667
BU-IR-A-54-A-2	2016	M	18	BU	0	185	68	61	17.8232	138	73	65	69.3333
BU-IR-A-54-A-3	2016	F	18	BU	0	146	62	47	22.0492	142.667	91.6667	51	76.3333
BU-IR-A-54-A-4	2016	F	18	BU	0	150	75	48	21.3333	136	79	57	80.3333
BU-IR-A-54-A-5	2016	M	21	BU	0	160	66	55	21.4844	134.667	69.6667	65	69.3333
BU-IR-A-54-A-6	2016	M	21	BU	0	179	78	52.5	16.3853	141.333	77.3333	64	72.3333
BU-IR-A-54-A-7	2016	F	23	BU	0	170	114	103	35.6401	138.667	99.6667	39	94
BU-IR-A-55-A-1	2016	F	28	BU	0	164	89	72	26.7698	133.667	83	50.6667	67.6667
BU-IR-A-55-A-2	2016	M	30	BU	0	170	82	69.9	24.1869	142	89.6667	52.3333	77.6667
BU-IR-A-55-A-3	2016	M	33	BU	0	162	89	76	28.959	139.333	90.3333	49	73
BU-IR-A-55-A-4	2016	F	39	BU	0	166	112	92	33.3866	135.333	87	48.3333	84.3333
BU-IR-A-55-A-5	2016	M	42	BU	0	162	70	49	18.6709	140.667	91.6667	49	77.3333
BU-IR-A-55-A-6	2016	F	43	BU	1	159	99	82	32.4354	153.667	97.3333	56.3333	85
BU-IR-A-55-A-7	2016	M	44	BU	0	181	93	80	24.4193	133.333	87	46.3333	79.3333
BU-IR-A-55-A-8	2016	F	54	BU	0	157	68	41.9	16.9987	139.667	78.3333	61.3333	65.6667
BU-IR-A-56-A-1	2016	F	57	BU	0	150	88	58	25.7778	134.333	82.3333	52	80
BU-IR-A-56-A-10	2016	F	61	BU	0	159	108	83.1	32.8705	128.667	79.3333	49.3333	88
BU-IR-A-56-A-11	2016	M	62	BU	1	174	101	84.9	28.042	137	84.6667	52.3333	102.333
BU-IR-A-56-A-12	2016	M	63	BU	0	155	101	80.2	33.3819	139.333	97.3333	42	73.6667
BU-IR-A-56-A-2	2016	M	66	BU	0	159	104	78	30.8532	148	89.6667	58.3333	55
BU-IR-A-56-A-3	2016	M	18	BU	0	163	75	60.4	22.7333	137.333	72.3333	65	80.3333
BU-IR-A-56-A-4	2016	M	18	BU	0	157	64	51.8	21.0151	135.333	76.3333	59	52
BU-IR-A-56-A-5	2016	F	18	BU	0	147	64	43	19.8991	125	75	50	70
BU-IR-A-56-A-6	2016	F	19	BU	0	161	88	70.7	27.2752	131	81.3333	49.6667	86.3333
BU-IR-A-56-A-7	2016	F	19	BU	0	160	93	84.9	33.1641	134	94.6667	39.3333	83
BU-IR-A-56-A-8	2016	M	20	BU	0	179	83	76	23.7196	138.667	73.6667	65	76.6667
BU-IR-A-56-A-9	2016	M	22	BU	0	182	71	62.7	18.9289	135.333	77.6667	57.6667	78.6667
BU-IR-A-57-A-1	2016	F	23	BU	0	151	97	63	27.6304	139.667	97.3333	42.3333	96
BU-IR-A-57-A-2	2016	M	26	BU	0	170	75	62.9	21.7647	135.667	79.3333	56.3333	64
BU-IR-A-57-A-3	2016	F	29	BU	0	149	100	78	35.1336	130	87.6667	42.3333	103
BU-IR-A-57-A-4	2016	F	29	BU	0	159	92	55	21.7555	139.333	81.6667	57.6667	76
BU-IR-A-57-A-5	2016	M	30	BU	0	157	68	52	21.0962	141.667	85.6667	56	55.3333
BU-IR-A-58-A-1	2016	M	30	BU	0	176	96	87	28.0863	139.667	88.3333	51.3333	89.6667
BU-IR-A-58-A-2	2016	M	35	BU	0	176	82	70.5	22.7596	136.333	86	50.3333	76.6667
BU-IR-A-59-A-1	2016	M	36	BU	0	154	78	68	28.6726	141.333	94.6667	46.6667	68
BU-IR-A-59-A-2	2016	M	36	BU	0	168	87	76	26.9274	145	91.6667	53.3333	83.3333
BU-IR-A-61-A-1	2016	M	42	BU	0	163	104	86	32.3685	135.667	89.3333	46.3333	78
BU-IR-A-61-A-2	2016	F	45	BU	0	159	90	80.6	31.8817	140.667	88.3333	52.3333	90
BU-IR-A-61-A-3	2016	M	46	BU	0	163	73	54	20.3244	146	91.6667	54.3333	80.6667
BU-IR-A-61-A-4	2016	M	48	BU	0	170	90	75	25.9516	139.333	92.6667	46.6667	87
BU-IR-A-61-A-5	2016	M	55	BU	0	162	78	58	22.1003	139.667	88.6667	51	83.6667
BU-IR-A-61-A-6	2016	M	58	BU	0	157	94	70	28.3987	139.333	93.6667	45.6667	80.6667
BU-IR-A-63-A-1	2016	F	58	BU	0	147	89	64	29.6173	133	78.3333	54.6667	70.6667
BU-IR-A-63-A-2	2016	F	59	BU	0	154	124	108	45.5389	138.333	95	43.3333	75.3333
BU-IR-A-63-A-3	2016	F	65	BU	0	156	80	52.5	21.573	141.333	95	46.3333	68.6667
BU-IR-A-63-A-4	2016	M	72	BU	1	174	103	77.9	25.73	141	101	40	94
BU-IR-A-64-A-1	2016	F	75	BU	0	142	70	44	21.8211	140	77	63	74.6667
BU-IR-A-64-A-2	2016	F	18	BU	0	158	75	57.5	23.0332	142.667	89.3333	53.3333	127.667
BU-IR-A-64-A-3	2016	M	19	BU	0	172	71.5	62.9	21.2615	132.333	82.3333	50	72.6667
BU-IR-A-64-A-4	2016	M	19	BU	0	172	76	65	21.9713	134.667	75.6667	59	70
BU-IR-A-64-A-5	2016	F	23	BU	0	165	89	70.6	25.932	139	93	46	83
BU-IR-A-65-A-1	2016	M	23	BU	0	170	81	69.9	24.1869	131.667	81.3333	50.3333	75.3333
BU-IR-A-65-A-2	2016	M	25	BU	0	162.5	76	63	23.858	137	88	49	59.6667
BU-IR-A-65-A-3	2016	M	25	BU	0	169	66	51	17.8565	134.667	79	55.6667	53.6667
BU-IR-A-65-A-4	2016	F	25	BU	0	162	79	81	30.8642	138.667	94	44.6667	93.3333
BU-IR-A-65-A-5	2016	M	27	BU	0	182	74	57	17.2081	138.333	97.3333	41	72.6667
BU-IR-A-66-A-1	2016	M	28	BU	0	162	81	64	24.3865	139.667	87	52.6667	63
BU-IR-A-66-A-10	2016	F	28	BU	0	160	102	81.6	31.875	137	89.6667	47.3333	108
BU-IR-A-66-A-11	2016	M	37	BU	0	164	76	59	21.9363	141.667	81.3333	60.3333	67.3333
BU-IR-A-66-A-2	2016	F	39	BU	0	158	97	78.7	31.5254	133.667	86.3333	47.3333	96
BU-IR-A-66-A-3	2016	M	48	BU	0	163	82	66.2	24.9163	135.667	81	54.6667	88.3333
BU-IR-A-66-A-4	2016	F	52	BU	0	160	99	83.2	32.5	139.333	79	60.3333	82
BU-IR-A-66-A-5	2016	M	52	BU	1	161	92	58	22.3757	142	91.6667	50.3333	62.6667
BU-IR-A-66-A-6	2016	F	55	BU	0	166	109	94	34.1124	127	88	39	75.3333
BU-IR-A-66-A-7	2016	F	55	BU	0		102			131.667	88.6667	43	97.3333
BU-IR-A-66-A-8	2016	F	58	BU	0	164	80	73	27.1416	139	87.3333	51.6667	63.6667
BU-IR-A-66-A-9	2016	M	59	BU	0	162	72	58.7	22.367	137.333	68.6667	68.6667	64
BU-IR-A-68-A-1	2016	M	61	BU	0	166	86	61	22.1367	141	92	49	74.6667
BU-IR-A-68-A-10	2016	F	62	BU	0	152	128	107.6	46.572	140.667	86.3333	54.3333	77.6667
BU-IR-A-68-A-11	2016	M	63	BU	0	166	77	63	22.8625	139	82	57	73
BU-IR-A-68-A-12	2016	F	65	BU	0	152	96	74.8	32.3753	133.333	82.6667	50.6667	70.6667
BU-IR-A-68-A-13	2016	F	73	BU	0	142	69	44	21.8211	135.333	92	43.3333	92
BU-IR-A-68-A-14	2016	M	75	BU	0	167	72	49	17.5697	143.333	101.333	42	101.667
BU-IR-A-68-A-2	2016	M	18	BU	0	162	65	54.7	20.8429	152	79.6667	72.3333	75.6667
BU-IR-A-68-A-3	2016	M	18	BU	0	180	71	65	20.0617	136.667	88.6667	48	65
BU-IR-A-68-A-4	2016	F	19	BU	0	150	75	56	24.8889	136	73.6667	62.3333	106
BU-IR-A-68-A-5	2016	F	20	BU	0	144	77	48	23.1481	130.667	82.3333	48.3333	93
BU-IR-A-68-A-6	2016	M	22	BU	0	178	89	88	27.7743	133.333	73.3333	60	73.6667
BU-IR-A-68-A-7	2016	F	23	BU	0	153	79	59.9	25.5884	123	73.6667	49.3333	79
BU-IR-A-68-A-8	2016	M	24	BU	0	172	75	63.4	21.4305	143.333	97	46.3333	81
BU-IR-A-68-A-9	2016	M	24	BU	0	167	86	63	22.5896	135.667	80.3333	55.3333	74
BU-IR-A-69-A-1	2016	M	24	BU	0	172	80	77.4	26.1628	138.333	94	44.3333	64.3333
BU-IR-A-69-A-2	2016	M	27	BU	0	160	88	69.5	27.1484	135.333	89.3333	46	80
BU-IR-A-69-A-3	2016	M	28	BU	0	146	73	62	29.0861	132.667	82.3333	50.3333	63
BU-IR-A-69-A-4	2016	F	30	BU	0	170	100	90	31.1419	131.667	86.6667	45	78.3333
BU-IR-A-69-A-5	2016	M	32	BU	0	173	75	64	21.3839	122.333	79	43.3333	81.6667
BU-IR-A-69-A-6	2016	F	33	BU	0	155	77	56	23.3091	131.333	99.6667	31.6667	73.6667
BU-IR-A-69-A-7	2016	F	35	BU	0	160	88	75	29.2969	136	71.3333	64.6667	90.6667
BU-IR-A-70-A-1	2016	M	35	BU	0	163	73	55	20.7008	139.667	80.3333	59.3333	75.3333
BU-IR-A-70-A-2	2016	M	37	BU	0	170	90	75	25.9516	135.667	87.3333	48.3333	90.3333
BU-IR-A-70-A-3	2016	M	37	BU	0	169	79	64	22.4082	130	85.6667	44.3333	88
BU-IR-A-70-A-4	2016	F	38	BU	0	160	94	89	34.7656	138.667	75	63.6667	75.3333
BU-IR-A-70-A-5	2016	M	38	BU	0	158	77	57	22.8329	133	82	51	56
BU-IR-A-70-A-6	2016	F	43	BU	1	157	100	74	30.0215	140.667	96.6667	44	100.667
BU-IR-A-70-A-7	2016	M	44	BU	0	163	77	67.6	25.4432	136.333	70.3333	66	71.3333
BU-IR-A-70-A-8	2016	M	45	BU	0	170	90	70	24.2215	132.667	80	52.6667	91
BU-IR-A-71-A-1	2016	M	45	BU	0	173	101	88.3	29.5032	128.333	91.3333	37	87.3333
BU-IR-A-71-A-2	2016	F	47	BU	0	149	106	80.8	36.3948	133.333	85.3333	48	72.6667
BU-IR-A-71-A-3	2016	M	55	BU	0	175	85	80	26.1224	144.333	95	49.3333	87
BU-IR-A-72-A-1	2016	F	58	BU	0	159	93	81.8	32.3563	139.667	90.3333	49.3333	60
BU-IR-A-72-A-10	2016	F	64	BU	0	160	95	61.3	23.9453	132.667	86.6667	46	78.6667
BU-IR-A-72-A-11	2016	M	67	BU	0	156	77	55	22.6003	135.333	80.3333	55	62.6667
BU-IR-A-72-A-12	2016	F	68	BU	0	160	84	77.6	30.3125	137.333	74.3333	63	84
BU-IR-A-72-A-2	2016	F	72	BU	0	154	104	74.4	31.3712	133.667	89.3333	44.3333	90.3333
BU-IR-A-72-A-3	2016	M	21	BU	0	173	77	64.9	21.6847	126.667	83	43.6667	82.6667
BU-IR-A-72-A-4	2016	F	22	BU	0	160	75	61.3	23.9453	136	87.6667	48.3333	61.6667
BU-IR-A-72-A-5	2016	F	22	BU	0	150	75	52.7	23.4222	141	87.3333	53.6667	78.6667
BU-IR-A-72-A-6	2016	M	22	BU	0	168	96	64	22.6757	133.333	83.3333	50	67.6667
BU-IR-A-72-A-7	2016	F	24	BU	0	149	72	55	24.7737	133.667	81	52.6667	118.667
BU-IR-A-72-A-8	2016	M	25	BU	0	159	80	57.7	22.8235	136.667	75	61.6667	64.6667
BU-IR-A-72-A-9	2016	F	26	BU	0	158	66	57	22.8329	128.667	82.6667	46	60.3333
BU-IR-A-73-A-1	2016	M	26	BU	0	156	66	52.4	21.5319	140.667	82.6667	58	84
BU-IR-A-73-A-2	2016	M	30	BU	0	177	88	91	29.0466	142	89	53	83.3333
BU-IR-A-73-A-3	2016	F	35	BU	0	151	82	67.1	29.4285	133	89.3333	43.6667	60.6667
BU-IR-A-73-A-4	2016	M	36	BU	0	178		74	23.3556	137.333	95.3333	42	57
BU-IR-A-73-A-5	2016	M	41	BU	0	154	90	64.2	27.0703	133	73	60	96
BU-IR-A-74-A-1	2016	F	42	BU	0	165	114	98.9	36.3269	129	91.3333	37.6667	92.6667
BU-IR-A-74-A-10	2016	M	49	BU	0	173	77	72	24.0569	134.333	78.3333	56	75.6667
BU-IR-A-74-A-2	2016	M	50	BU	0	161	95	70	27.0051	131.667	89.3333	42.3333	90
BU-IR-A-74-A-3	2016	M	65	BU	0	175	100	73.6	24.0327	131.667	88.3333	43.3333	77.6667
BU-IR-A-74-A-4	2016	F	78	BU	0	142	93	45	22.317	148	88.6667	59.3333	85.3333
BU-IR-A-74-A-5	2016	F	18	BU	0	163	88	86.6	32.5944	143	95.6667	47.3333	95.3333
BU-IR-A-74-A-6	2016	M	18	BU	0	171	71	54	18.4672	127.333	84.3333	43	88.6667
BU-IR-A-74-A-7	2016	F	19	BU	0	158	76	59	23.634	136	90.3333	45.6667	100.333
BU-IR-A-74-A-8	2016	M	19	BU	0	157	72	61.3	24.8692	143.333	75	68.3333	74
BU-IR-A-74-A-9	2016	M	21	BU	0	174	76	66.7	22.0307	122.333	64.6667	57.6667	81.3333
BU-IR-A-75-A-1	2016	M	21	BU	0	187	83	86	24.5932	138.333	81.6667	56.6667	83
BU-IR-A-75-A-2	2016	M	24	BU	0	162	74	56	21.3382	129.333	75.6667	53.6667	73.6667
BU-IR-A-75-A-3	2016	F	26	BU	0	141	77	53.6	26.9604	130.333	72	58.3333	80.3333
BU-IR-A-75-A-4	2016	M	26	BU	0	161	68	49	18.9036	133.667	68.6667	65	68
BU-IR-A-75-A-5	2016	F	26	BU	0	148	63	35.4	16.1614	122.667	72	50.6667	91.6667
BU-IR-A-75-A-6	2016	M	27	BU	0	168	84	85	30.1162	131.667	78	53.6667	86.3333
BU-IR-A-76-A-1	2016	F	29	BU	0	157	90	74.6	30.2649	139.333	91.6667	47.6667	92
BU-IR-A-76-A-2	2016	M	29	BU	0	177.5	85			138	89.3333	48.6667	84.6667
BU-IR-A-76-A-3	2016	M	37	BU	0	157	80	69.4	28.1553	137	93.3333	43.6667	65
BU-IR-A-76-A-4	2016	M	38	BU	0	164	92	75.5	28.0711	132	82.6667	49.3333	81.3333
BU-IR-A-76-A-5	2016	F	44	BU	0	167	111	103	36.9321	142.667	98.3333	44.3333	72.3333
BU-IR-A-77-A-1	2016	M	46	BU	0	187	87	69.8	19.9605	134	84.3333	49.6667	74
BU-IR-A-77-A-10	2016	M	47	BU	0	167	87	77.8	27.8963	135.667	94.6667	41	62
BU-IR-A-77-A-11	2016	M	48	BU	0	150	89	70	31.1111	133.667	83.6667	50	73.3333
BU-IR-A-77-A-12	2016	M	50	BU	0	168	99	78	27.6361	138.333	94.3333	44	70.6667
BU-IR-A-77-A-13	2016	F	69	BU	0	164	92	74.7	27.7736	129.667	72.3333	57.3333	81.3333
BU-IR-A-77-A-2	2016	F	85	BU	0	154	78	41.6	17.5409	135	70	65	75.6667
BU-IR-A-77-A-3	2016	M	18	BU	0	168	80	68	24.093	132.333	82.3333	50	73.6667
BU-IR-A-77-A-4	2016	F	19	BU	0	156	71	55	22.6003	125.667	72	53.6667	86
BU-IR-A-77-A-5	2016	F	19	BU	0	158	87	63	25.2363	134.333	86.6667	47.6667	64.3333
BU-IR-A-77-A-6	2016	M	23	BU	0	167	70	64.2	23.0198	135	77.6667	57.3333	65.6667
BU-IR-A-77-A-7	2016	M	23	BU	0	179	67	68.7	21.4413	135.667	73	62.6667	74
BU-IR-A-77-A-8	2016	F	23	BU	0	158	68	59.7	23.9144	130	75.6667	54.3333	85.6667
BU-IR-A-77-A-9	2016	M	25	BU	0	180	70	59	18.2099	131.667	91.3333	40.3333	90.6667
BU-IR-B-1-B-1	2016	M	25	BU	0	162	77	64	24.3865	138	79	59	87
BU-IR-B-1-B-12	2016	M	27	BU	0	171	80	65	22.2291	129.667	79.6667	50	73.6667
BU-IR-B-1-B-2	2016	F	29	BU	0	157	82	56	22.719	134.667	80.3333	54.3333	98.3333
BU-IR-B-1-B-4	2016	F	31	BU	0	161	81	82	31.6346	137.333	83.3333	54	77.3333
BU-IR-B-1-B-5	2016	M	31	BU	0	183	91	76.7	22.903	127.333	75	52.3333	71.6667
BU-IR-B-1-B-6	2016	M	32	BU	0	169	77	66	23.1084	140	93	47	93.3333
BU-IR-B-1-B-7	2016	M	32	BU	0	161	74			136	89.6667	46.3333	78
BU-IR-B-10-B-1	2016	M	33	BU	0	149	69	54.8	24.6836	130.333	69.3333	61	76.3333
BU-IR-B-10-B-2	2016	F	36	BU	0	155	74	55.5	23.1009	133.333	86	47.3333	69
BU-IR-B-10-B-3	2016	F	37	BU	0	161	87	83.2	32.0975	139.667	82	57.6667	82.3333
BU-IR-B-10-B-4	2016	M	38	BU	0	158	86	61	24.4352	137.333	78	59.3333	95
BU-IR-B-10-B-5	2016	M	40	BU	0	169	86	92	32.2118	132.333	81	51.3333	82
BU-IR-B-10-B-6	2016	F	40	BU	0	157	107	94	38.1354	134.667	99.3333	35.3333	74.6667
BU-IR-B-10-B-7	2016	M	40	BU	0	163	88	66	24.841	134	85.6667	48.3333	75.6667
BU-IR-B-10-B-8	2016	M	43	BU	0	157	87	66	26.7759	137.333	78.3333	59	96
BU-IR-B-10-B-9	2016	M	43	BU	0	178	80	57.5	18.148	121.667	84	37.6667	86.3333
BU-IR-B-11-B-1	2016	M	43	BU	0	178	97	81	25.565	138.667	93	45.6667	77
BU-IR-B-11-B-2	2016	F	47	BU	0	149	97	86.4	38.9172	133.333	88.3333	45	78.3333
BU-IR-B-11-B-3	2016	M	50	BU	0	151	88	63.5	27.8497	134.333	84	50.3333	60.3333
BU-IR-B-11-B-4	2016	M	51	BU	0	174	71	56.7	18.7277	132.667	93.3333	39.3333	70
BU-IR-B-11-B-5	2016	F	51	BU	0	169	119	99.7	34.9077	133	84	49	74
BU-IR-B-11-B-6	2016	M	52	BU	0	178	86	63	19.8839	137	82	55	72
BU-IR-B-12-B-1	2016	F	56	BU	1	168	144	120	42.517	140	98.6667	41.3333	80
BU-IR-B-12-B-2	2016	M	56	BU	0	163	87	65.6	24.6904	135.333	80.3333	55	72.3333
BU-IR-B-12-B-3	2016	M	56	BU	0	168	101	80.9	28.6635	133.333	89.3333	44	63
BU-IR-B-12-B-4	2016	M	65	BU	0	164	98	63.9	23.7582	138.667	95.6667	43	90.6667
BU-IR-B-12-B-5	2016	F	65	BU	0	162	101	76.9	29.3019	137	89	48	82.6667
BU-IR-B-12-B-6	2016	M	66	BU	1	153	74	47	20.0777	138	98	40	96.6667
BU-IR-B-14-B-1	2016	M	67	BU	1	166	105	92.9	33.7132	121	80.3333	40.6667	99
BU-IR-B-14-B-1	2016	M	71	BU	0	171	76	63	21.5451	133.667	78	55.6667	74.3333
BU-IR-B-14-B-10	2016	F	75	BU	1	144	83	52.6	25.3665	138.667	81	57.6667	58
BU-IR-B-14-B-10	2016	M	76	BU	0	160	70	47	18.3594	130	73.6667	56.3333	59
BU-IR-B-14-B-11	2016	M	76	BU	0	157	89	58.9	23.8955	133.333	78	55.3333	68.3333
BU-IR-B-14-B-11	2016	F	18	BU	0	148	80	50.7	23.1465	129	94	35	87.3333
BU-IR-B-14-B-12	2016	F	18	BU	0	167	96	88	31.5537	128	78.6667	49.3333	97.6667
BU-IR-B-14-B-12	2016	F	18	BU	0	150	67	54.9	24.4	125.667	84.3333	41.3333	97
BU-IR-B-14-B-2	2016	M	19	BU	0	179	77	71	22.1591	134.333	81.3333	53	75
BU-IR-B-14-B-2	2016	M	20	BU	0	170	70	65	22.4913	128	84.3333	43.6667	75.3333
BU-IR-B-14-B-3	2016	M	22	BU	0	163	68	53	19.9481	132	76.3333	55.6667	57.3333
BU-IR-B-14-B-3	2016	M	23	BU	0	157	77	59.8	24.2606	139	71.3333	67.6667	79.6667
BU-IR-B-14-B-4	2016	M	23	BU	0	191	80	70.2	19.2429	127.333	74	53.3333	93.3333
BU-IR-B-14-B-4	2016	M	24	BU	0	168	71	52.9	18.7429	146	81.6667	64.3333	59.6667
BU-IR-B-14-B-5	2016	F	24	BU	0	158	65	51.3	20.5496	130.333	88.3333	42	92.3333
BU-IR-B-14-B-5	2016	F	25	BU	0	165	86	72.4	26.5932	130.333	79	51.3333	93
BU-IR-B-14-B-6	2016	M	25	BU	0	151	76	61.1	26.7971	131.333	77.6667	53.6667	91
BU-IR-B-14-B-6	2016	M	27	BU	0	168	83	69.1	24.4827	132.333	79	53.3333	58
BU-IR-B-14-B-7	2016	M	27	BU	0	164	86	71	26.398	134.667	79.3333	55.3333	75.3333
BU-IR-B-14-B-7	2016	F	27	BU	0	152	88	59	25.5367	137	97	40	90.3333
BU-IR-B-14-B-8	2016	M	27	BU	0	160	73	55	21.4844	131.333	78.3333	53	61.6667
BU-IR-B-14-B-8	2016	F	28	BU	0	168	86	71	25.1559	136.333	72.3333	64	82
BU-IR-B-14-B-9	2016	M	29	BU	0	172	80	66.6	22.5122	133.333	79	54.3333	79.3333
BU-IR-B-14-B-9	2016	F	30	BU	0	143	79	51	24.9401	137.333	88.6667	48.6667	67
BU-IR-B-15-B-1	2016	M	30	BU	0	171	81	68.4	23.3918	137	93	44	86.3333
BU-IR-B-15-B-2	2016	F	31	BU	0	160	67	54	21.0938	130	88.6667	41.3333	76.6667
BU-IR-B-15-B-3	2016	F	32	BU	0	161	87	58	22.3757	132.667	78	54.6667	96.3333
BU-IR-B-15-B-4	2016	F	32	BU	0	172	85	64	21.6333	136.333	78.6667	57.6667	105.667
BU-IR-B-15-B-5	2016	F	35	BU	0	166	92	71	25.7657	125.333	86	39.3333	68
BU-IR-B-15-B-6	2016	F	36	BU	0	163		72	27.0993	134.333	62.6667	71.6667	72.3333
BU-IR-B-15-B-7	2016	F	39	BU	0	167	99	87.8	31.4819	131	98.3333	32.6667	81
BU-IR-B-15-B-8	2016	M	47	BU	0	168	76	64.3	22.782	131.667	72	59.6667	66.6667
BU-IR-B-15-B-9	2016	M	48	BU	0	162	80	67	25.5296	132.667	80	52.6667	75.3333
BU-IR-B-16-B-1	2016	M	51	BU	0	170	93			128.667	82.6667	46	81.6667
BU-IR-B-16-B-10	2016	F	55	BU	0	158	105	83.3	33.368	127.333	84.3333	43	88.3333
BU-IR-B-16-B-2	2016	M	68	BU	0	172	98	78	26.3656	128.667	86.6667	42	75
BU-IR-B-16-B-3	2016	F	75	BU	0	151	86	54.4	23.8586	130.333	76.6667	53.6667	68.3333
BU-IR-B-16-B-4	2016	F	77	BU	0	152	97	61.8	26.7486	142.667	86.6667	56	85
BU-IR-B-16-B-5	2016	F	18	BU	0	169	64	58	20.3074	125.667	77.6667	48	75
BU-IR-B-16-B-6	2016	M	19	BU	0	160	78	59.6	23.2812	122.667	78.3333	44.3333	68
BU-IR-B-16-B-7	2016	M	22	BU	0	180	88	91.1	28.1173	129.333	77.3333	52	78.3333
BU-IR-B-16-B-8	2016	F	23	BU	0	171	83	69	23.597	130	76	54	91.3333
BU-IR-B-16-B-9	2016	F	23	BU	0	153	83	59.6	25.4603	127.333	84	43.3333	99.3333
BU-IR-B-17-B-1	2016	M	23	BU	0	183	80	82	24.4857	133.667	79.6667	54	71
BU-IR-B-17-B-2	2016	M	27	BU	0	175	74	66.2	21.6163	127	81.6667	45.3333	56.3333
BU-IR-B-17-B-3	2016	M	29	BU	0		77	60		130.333	92.3333	38	56.6667
BU-IR-B-17-B-4	2016	M	29	BU	0	158	81	64	25.6369	133.333	89.6667	43.6667	56.3333
BU-IR-B-18-B-1	2016	M	32	BU	0	170	101	93	32.1799	128.667	89.6667	39	76.3333
BU-IR-B-18-B-1	2016	F	33	BU	0	156	103	80.4	33.0375	122	79	43	71.3333
BU-IR-B-18-B-2	2016	M	35	BU	0	158	65	54	21.6311	132	75	57	83
BU-IR-B-18-B-2	2016	F	37	BU	0	165	88	78.3	28.7603	132.333	88	44.3333	90.6667
BU-IR-B-18-B-3	2016	M	39	BU	0	177	73	67	21.3859	128.667	85.6667	43	55.6667
BU-IR-B-18-B-3	2016	M	43	BU	0	174	94	85.3	28.1741	135.667	78	57.6667	72
BU-IR-B-18-B-4	2016	M	47	BU	0	152	91	58.4	25.277	138.333	92.6667	45.6667	64.3333
BU-IR-B-18-B-5	2016	F	47	BU	0	171	116	94	32.1466	129	95.3333	33.6667	98.6667
BU-IR-B-18-B-6	2016	F	50	BU	0	151	91	57	24.9989	137.333	89	48.3333	74
BU-IR-B-18-B-7	2016	F	53	BU	0		105	74.8		129	89	40	97.3333
BU-IR-B-18-B-8	2016	M	57	BU	0	160	77	49	19.1406	138	86	52	57.6667
BU-IR-B-2--1	2016	F	70	BU	0	160	87	64.5	25.1953	153	93.3333	59.6667	100.333
BU-IR-B-2-B-1	2016	M	71	BU	0	178	74	61	19.2526	131	83.6667	47.3333	66.3333
BU-IR-B-2-B-2	2016	M	73	BU	0	152	79	47.7	20.6458	133.333	80	53.3333	80.3333
BU-IR-B-2-B-2	2016	M	18	BU	0	179	68	57	17.7897	126.333	79.6667	46.6667	68.6667
BU-IR-B-2-B-3	2016	M	18	BU	0	172	79	65.5	22.1403	129	68.6667	60.3333	80.6667
BU-IR-B-2-B-3	2016	M	19	BU	0	172	71	63	21.2953	128	84.6667	43.3333	67.6667
BU-IR-B-2-B-4	2016	M	19	BU	0	168	73	58	20.5499	126.667	69	57.6667	75.6667
BU-IR-B-2-B-5	2016	F	19	BU	0	149	74	53	23.8728	126.333	87.6667	38.6667	77
BU-IR-B-2-B-5	2016	M	19	BU	0	166	71	53	19.2336	128.333	73.6667	54.6667	67
BU-IR-B-2-B-6	2016	F	19	BU	0	164	89	62	23.0518	123.333	82	41.3333	75.6667
BU-IR-B-2-B-6	2016	F	20	BU	0	161	73	56.9	21.9513	123	79.3333	43.6667	106.333
BU-IR-B-2-B-7	2016	M	20	BU	0	169	71	61	21.3578	126.667	75	51.6667	65.6667
BU-IR-B-2-B-8	2016	F	20	BU	0	162	75	56	21.3382	120.333	83	37.3333	68.3333
BU-IR-B-2-B-95	2016	M	22	BU	0	177	70	61.4	19.5985	129.333	66.6667	62.6667	67
BU-IR-B-20-B-1	2016	M	23	BU	0	166	72	60	21.7738	132	80.6667	51.3333	66.6667
BU-IR-B-20-B-2	2016	M	23	BU	0	159	70	53	20.9644	128.667	79	49.6667	66
BU-IR-B-20-B-3	2016	F	25	BU	0	163	70	50.8	19.12	116	82.3333	33.6667	64.3333
BU-IR-B-20-B-4	2016	M	25	BU	0	170	86	72.5	25.0865	127.667	82	45.6667	69.6667
BU-IR-B-20-B-5	2016	M	25	BU	0	169	82	67.8	23.7387	130	80.6667	49.3333	64.6667
BU-IR-B-20-B-6	2016	M	26	BU	0	158	72	55	22.0317	128.333	78.3333	50	71.3333
BU-IR-B-22-B-1	2016	M	27	BU	0	168	74	71.8	25.4393	134.667	74.3333	60.3333
BU-IR-B-22-B-2	2016	M	28	BU	0	168	76	72.9	25.8291	131	88.3333	42.6667	78
BU-IR-B-22-B-3	2016	F	28	BU	0		88	58		131	71.3333	59.6667	87.3333
BU-IR-B-22-B-4	2016	F	30	BU	0	153	90	69	29.4758	127	88	39	93.6667
BU-IR-B-22-B-5	2016	F	30	BU	0	150	101	74	32.8889	133	86	47	85.3333
BU-IR-B-22-B-6	2016	M	32	BU	0	171	82	70.8	24.2126	135	86	49	57.6667
BU-IR-B-22-B-7	2016	M	32	BU	0	176	89	73	23.5666	125	88	37	65
BU-IR-B-23-B-1	2016	M	32	BU	0		72	53.7		129.333	76.6667	52.6667	58
BU-IR-B-23-B-2	2016	M	33	BU	0	168	87	69	24.4473	127.667	80.6667	47	66.3333
BU-IR-B-23-B-3	2016	M	33	BU	0	173	86	74	24.7252	132	75.3333	56.6667	64.3333
BU-IR-B-23-B-4	2016	M	33	BU	0	161	101	80	30.863	128	86	42	85
BU-IR-B-23-B-5	2016	M	34	BU	0	165	70	57.8	21.2305	130	87.6667	42.3333	76
BU-IR-B-23-B-6	2016	M	35	BU	0	180	117	99	30.5556	132.667	92.6667	40	82.3333
BU-IR-B-23-B-7	2016	M	35	BU	0	168	77	61.3	21.7191	128.333	79	49.3333	71
BU-IR-B-23-B-8	2016	M	36	BU	0	170	78	67	23.1834	137	90	47	77
BU-IR-B-24-B-1	2016	M	36	BU	0	166	93	79	28.6689	138.333	72	66.3333	77.6667
BU-IR-B-24-B-2	2016	M	40	BU	0	158	104	74	29.6427	135.333	105	30.3333	84.6667
BU-IR-B-24-B-3	2016	M	45	BU	0	164	84	59.1	21.9735	136.333	86	50.3333	65
BU-IR-B-24-B-4	2016	F	48	BU	0	152	94	65.6	28.3934	136	95.6667	40.3333	84
BU-IR-B-24-B-5	2016	M	52	BU	1	163	98	80.8	30.4114	143	82.3333	60.6667	69.6667
BU-IR-B-24-B-6	2016	M	55	BU	0	152	73	49.5	21.4249	131.333	77	54.3333	57.3333
BU-IR-B-24-B-7	2016	M	55	BU	0	174	99	81	26.7539	137	91.3333	45.6667	85.3333
BU-IR-B-25-B-1	2016	F	56	BU	0	163	82	80	30.1103	132.333	88.3333	44	72.6667
BU-IR-B-25-B-10	2016	M	58	BU	0	167	78	78	27.968	132.667	70.6667	62	66.6667
BU-IR-B-25-B-11	2016	F	60	BU	1	150	92	63.2	28.0889	138	101.333	36.6667	96.3333
BU-IR-B-25-B-2	2016	M	62	BU	0	165	77	76	27.9155	130	86	44	81.3333
BU-IR-B-25-B-3	2016	M	66	BU	0	162	82	54	20.5761	126	75.6667	50.3333	59.3333
BU-IR-B-25-B-4	2016	M	66	BU	0	171	82	64.1	21.9213	129.667	78.3333	51.3333	69.6667
BU-IR-B-25-B-5	2016	F	68	BU	0	155	121	102.6	42.7055	139.333	87.6667	51.6667	78.6667
BU-IR-B-25-B-6	2016	M	85	BU	0	173	98	72.3	24.1572	130.667	65.6667	65	77.3333
BU-IR-B-25-B-7	2016	F	18	BU	0		77			123.333	69	54.3333	68
BU-IR-B-25-B-8	2016	F	19	BU	0	157	76	62	25.1532	123.667	92.3333	31.3333	75.3333
BU-IR-B-25-B-9	2016	F	19	BU	0	152	66	51	22.0741	127.667	77.6667	50	71.3333
BU-IR-B-26-B-1	2016	M	20	BU	0	159	82	72.3	28.5986	131.667	72.6667	59	92
BU-IR-B-26-B-10	2016	F	20	BU	0	169	76	64	22.4082	125	80	45	82.6667
BU-IR-B-26-B-11	2016	M	20	BU	0	169	66	53	18.5568	131	78.3333	52.6667	65.3333
BU-IR-B-26-B-12	2016	M	21	BU	0	177	76	70	22.3435	131	74.3333	56.6667	79.3333
BU-IR-B-26-B-2	2016	M	21	BU	0	165	71	60	22.0386	129.333	76	53.3333	77.6667
BU-IR-B-26-B-3	2016	M	22	BU	0	169	70	61.6	21.5679	127.333	76.3333	51	90
BU-IR-B-26-B-4	2016	F	23	BU	0	162	70	61	23.2434	130.667	73.6667	57	107
BU-IR-B-26-B-5	2016	M	23	BU	0	169	72	60.4	21.1477	136.667	84.3333	52.3333	82.6667
BU-IR-B-26-B-6	2016	M	23	BU	0	165	70	61.9	22.7365	133	77	56	68
BU-IR-B-26-B-7	2016	M	24	BU	0	175	71	66	21.551	130.333	75.6667	54.6667	70
BU-IR-B-26-B-8	2016	F	26	BU	0	163	82	60	22.5827	127	81.6667	45.3333	62.6667
BU-IR-B-26-B-9	2016	F	26	BU	0	162	93	79	30.1021	127.667	83	44.6667	94.3333
BU-IR-B-27-B-1	2016	F	26	BU	0	162	78	74	28.1969	130	79.6667	50.3333	66.6667
BU-IR-B-27-B-10	2016	M	27	BU	0	177	75	73	23.3011	129.667	71.6667	58	59
BU-IR-B-27-B-2	2016	M	28	BU	0	180	76	76	23.4568	121	80.6667	40.3333	77.6667
BU-IR-B-27-B-3	2016	F	32	BU	0	142	65	47.6	23.6064	123.333	72.6667	50.6667	48.3333
BU-IR-B-27-B-4	2016	M	33	BU	0	158	79	59	23.634	126.333	73.6667	52.6667	82.6667
BU-IR-B-27-B-5	2016	F	33	BU	0	148	82	52.4	23.9226	121	66.3333	54.6667	74.6667
BU-IR-B-27-B-6	2016	F	39	BU	0	160	87	72	28.125	134.333	79.3333	55	70.6667
BU-IR-B-27-B-7	2016	F	40	BU	0	154	101	83	34.9975	129.333	87.6667	41.6667	63.3333
BU-IR-B-27-B-8	2016	M	41	BU	0	172	87	78	26.3656	128.667	74.6667	54	83.3333
BU-IR-B-27-B-9	2016	M	42	BU	0	169	78	69	24.1588	124	87	37	58.6667
BU-IR-B-28-B-1	2016	M	44	BU	0	165	92	74.8	27.4747	128	84.3333	43.6667	86.3333
BU-IR-B-28-B-10	2016	F	45	BU	0	148	99	73.9	33.7381	124.667	86	38.6667	68.3333
BU-IR-B-28-B-11	2016	F	46	BU	0	156	75	61	25.0657	133.667	87.6667	46	70.6667
BU-IR-B-28-B-2	2016	M	47	BU	0	153	76	53	22.6409	126.333	76	50.3333	48.6667
BU-IR-B-28-B-3	2016	M	49	BU	0	164	96	74.6	27.7365	129	71.3333	57.6667	80
BU-IR-B-28-B-4	2016	F	52	BU	0	163	110	94.8	35.6807	127	83	44	65.3333
BU-IR-B-28-B-5	2016	M	55	BU	0	160	84	62	24.2188	129.333	86.6667	42.6667	65.3333
BU-IR-B-28-B-6	2016	M	18	BU	0	170	71	63	21.7993	129.667	81.6667	48	67
BU-IR-B-28-B-7	2016	F	18	BU	0	150	75	54	24	120.333	75.6667	44.6667	95
BU-IR-B-28-B-8	2016	M	18	BU	0	184	70	66.3	19.5829	123.333	69.6667	53.6667	74
BU-IR-B-28-B-9	2016	F	18	BU	0	164	87	65.6	24.3902	124	66.3333	57.6667	82.6667
BU-IR-B-3-B-1	2016	F	19	BU	0	158	99	47.5	19.0274	126	69.3333	56.6667	84
BU-IR-B-3-B-2	2016	M	19	BU	0	161	73	54	20.8325	136	94	42	74
BU-IR-B-3-B-3	2016	M	19	BU	0	184	73	70	20.6758	128.667	81.3333	47.3333	88.3333
BU-IR-B-3-B-4	2016	M	20	BU	0	169	74	69.7	24.4039	134	67.6667	66.3333	76.6667
BU-IR-B-3-B-5	2016	M	20	BU	0	161	74	67.9	26.195	128.667	71.6667	57	52.6667
BU-IR-B-3-B-6	2016	F	21	BU	0	161	100	72	27.7767	135	77.3333	57.6667	99.6667
BU-IR-B-3-B-7	2016	F	22	BU	0	156	82	60	24.6548	127.333	73.3333	54	73
BU-IR-B-30-B-1	2016	F	23	BU	0	163	76	64	24.0882	123	86	37	69
BU-IR-B-30-B-2	2016	F	23	BU	0	166	76	61	22.1367	132.333	63.3333	69	73.3333
BU-IR-B-30-B-3	2016	M	23	BU	0	178	96	92	29.0367	128.667	81	47.6667	76.3333
BU-IR-B-30-B-4	2016	F	23	BU	0	146	90	67.6	31.7133	126	85.6667	40.3333	80.3333
BU-IR-B-30-B-5	2016	F	25	BU	0	168	100	76	26.9274	130.333	77.6667	52.6667	83
BU-IR-B-30-B-6	2016	M	26	BU	0	168	69	57	20.1956	131.667	88	43.6667	80
BU-IR-B-30-B-7	2016	M	26	BU	0	177	89	72	22.9819	130.667	81.3333	49.3333	95
BU-IR-B-30-B-8	2016	M	26	BU	0	168	72	59.7	21.1522	133	77.3333	55.6667	70
BU-IR-B-30-B-9	2016	M	27	BU	0	168	68	57	20.1956	130	83.3333	46.6667	58.6667
BU-IR-B-31-B-1	2016	M	28	BU	0	157	84	55	22.3133	129.667	75	54.6667	84
BU-IR-B-31-B-2	2016	M	28	BU	0	163	76	66	24.841	125.667	82.6667	43	54.6667
BU-IR-B-31-B-3	2016	M	28	BU	0	160	78	62	24.2188	129.333	86.3333	43	76
BU-IR-B-31-B-4	2016	M	29	BU	0	169	97	70	24.5089	134	77.3333	56.6667	87.3333
BU-IR-B-31-B-5	2016	M	30	BU	0	171	84	67.3	23.0156	132.333	77	55.3333	89.3333
BU-IR-B-31-B-6	2016	F	31	BU	0	167	79	64	22.9481	131.333	68	63.3333	81
BU-IR-B-31-B-7	2016	F	32	BU	0	165	85	71	26.079	123	87	36	63
BU-IR-B-31-B-8	2016	M	32	BU	0		83	62.3		130.333	89.6667	40.6667	82.3333
BU-IR-B-31-B-9	2016	F	34	BU	0	165	104	93	34.1598	125.667	75.6667	50	59.3333
BU-IR-B-32-B-1	2016	M	35	BU	0	169	90	67	23.4586	129.667	79.6667	50	83.6667
BU-IR-B-32-B-2	2016	M	37	BU	0	177	89	71	22.6627	132.333	65.3333	67	70.3333
BU-IR-B-32-B-3	2016	M	38	BU	0	150	86	59	26.2222	124.667	84.3333	40.3333	72.3333
BU-IR-B-32-B-4	2016	M	38	BU	0	163	92	76.4	28.7553	125	79.3333	45.6667	59.3333
BU-IR-B-32-B-5	2016	M	39	BU	0	163	70	52	19.5717	125.333	80.6667	44.6667	63.6667
BU-IR-B-32-B-6	2016	F	41	BU	0	160	109	89.9	35.1172	125	86	39	76.3333
BU-IR-B-34-B-1	2016	M	45	BU	0	160	74	56	21.875	128	80.6667	47.3333	67.3333
BU-IR-B-34-B-2	2016	F	47	BU	0	162	82	67.8	25.8345	129	80.3333	48.6667	80
BU-IR-B-34-B-3	2016	M	48	BU	0	166	118	99	35.9268	129.333	86.6667	42.6667	85.3333
BU-IR-B-34-B-4	2016	F	48	BU	0	163	81	52	19.5717	131.333	63.6667	67.6667	72
BU-IR-B-34-B-5	2016	F	49	BU	0	157	78	59	23.9361	133	93	40	88.6667
BU-IR-B-34-B-6	2016	F	50	BU	0	150	79	50	22.2222	120	74.6667	45.3333	77.3333
BU-IR-B-35-B-1	2016	F	50	BU	0	160	90	80	31.25	129	75	54	90
BU-IR-B-35-B-10	2016	F	51	BU	0	154	90	65.2	27.492	137	75	62	73
BU-IR-B-35-B-11	2016	F	51	BU	0	162	85	80	30.4832	124	82.3333	41.6667	73.6667
BU-IR-B-35-B-2	2016	F	51	BU	0	157	82	61	24.7475	131.333	73.6667	57.6667	68.3333
BU-IR-B-35-B-3	2016	M	56	BU	0	177	86	67	21.3859	132.333	84.3333	48	78.3333
BU-IR-B-35-B-4	2016	F	57	BU	0	168	109	116	41.0998	135.333	86.3333	49	59.3333
BU-IR-B-35-B-5	2016	F	67	BU	0	164	92	80.4	29.8929	133	69.3333	63.6667	83.6667
BU-IR-B-35-B-6	2016	F	18	BU	0	166	73	62	22.4996	126.333	90.3333	36	88
BU-IR-B-35-B-7	2016	M	18	BU	0	178	70	68	21.4619	127	78.3333	48.6667	81.6667
BU-IR-B-35-B-8	2016	F	20	BU	0	151	67	51	22.3674	125.667	82.6667	43	70
BU-IR-B-35-B-9	2016	F	20	BU	0	153	82	52	22.2137	130.667	68.3333	62.3333	65.6667
BU-IR-B-36-B-1	2016	M	20	BU	0	156	73	55.5	22.8057	123	75	48	75
BU-IR-B-36-B-2	2016	F	20	BU	0	167	98	88	31.5537	127.333	92	35.3333	97.6667
BU-IR-B-36-B-3	2016	M	20	BU	0	162	72	55	20.9572	126	58.3333	67.6667	82.3333
BU-IR-B-36-B-4	2016	F	21	BU	0	154	75	59.4	25.0464	126.333	83	43.3333	94.3333
BU-IR-B-36-B-5	2016	M	22	BU	0	154	69	53.5	22.5586	122.333	70.6667	51.6667	62.6667
BU-IR-B-36-B-6	2016	M	22	BU	0	170	73	60.2	20.8304	117.333	78	39.3333	60
BU-IR-B-36-B-7	2016	F	22	BU	0	157	71	50.8	20.6094	123.333	77.6667	45.6667	90.6667
BU-IR-B-36-B-8	2016	F	23	BU	0	158	78	66.8	26.7585	132.333	90.3333	42	85
BU-IR-B-36-B-9	2016	F	23	BU	0	154	69	51.1	21.5466	130.333	80.6667	49.6667	92.6667
BU-IR-B-37-B-1	2016	M	23	BU	0	164	73	57	21.1927	127.667	85.3333	42.3333	69.6667
BU-IR-B-37-B-10	2016	M	26	BU	0	165	70	51.9	19.0634	126.333	79.6667	46.6667	97.3333
BU-IR-B-37-B-11	2016	F	27	BU	0	167	101	93	33.3465	124.667	90.3333	34.3333	88.6667
BU-IR-B-37-B-12	2016	M	28	BU	0	163	76	52	19.5717	120	70.3333	49.6667	71.6667
BU-IR-B-37-B-2	2016	M	28	BU	0	165	71	54.5	20.0184	134.333	80.3333	54	77.3333
BU-IR-B-37-B-3	2016	M	29	BU	0	185	79	74	21.6216	130	92	38	61.6667
BU-IR-B-37-B-4	2016	M	30	BU	0	170	81	62.6	21.6609	126.667	73	53.6667	83
BU-IR-B-37-B-5	2016	M	31	BU	0	160	71	51.9	20.2734	123.667	78	45.6667	67.3333
BU-IR-B-37-B-6	2016	M	31	BU	0	161	76	57.6	22.2214	122.333	85.3333	37	74.3333
BU-IR-B-37-B-7	2016	F	33	BU	0	166	91	66.5	24.1327	132	97.6667	34.3333	85.6667
BU-IR-B-37-B-8	2016	F	36	BU	0	162	89	59	22.4813	131	78	53	83.6667
BU-IR-B-37-B-9	2016	M	38	BU	0	147	71	43	19.8991	125.667	76.3333	49.3333	66.3333
BU-IR-B-38-B-1	2016	M	40	BU	0	168	81	70.7	25.0496	126	76.6667	49.3333	77.6667
BU-IR-B-38-B-2	2016	M	47	BU	0	168	84	66.8	23.6678	127.333	71.6667	55.6667	69.6667
BU-IR-B-38-B-3	2016	M	55	BU	0	155	78	57	23.7253	115.333	77.6667	37.6667	70.3333
BU-IR-B-38-B-4	2016	F	55	BU	0	155	73	58	24.1415	125	76.6667	48.3333	61.3333
BU-IR-B-4-B-1	2016	F	59	BU	0	161	72	41.6	16.0488	127.333	83.3333	44	72.3333
BU-IR-B-4-B-10	2016	F	60	BU	0	165	104	74	27.1809	128.333	85	43.3333	78.3333
BU-IR-B-4-B-2	2016	M	64	BU	0	178	83	70	22.0932	127.667	79.6667	48	69
BU-IR-B-4-B-3	2016	F	64	BU	0	164	116	108.4	40.3034	134.667	89	45.6667	78.6667
BU-IR-B-4-B-4	2016	F	76	BU	0	157	83	48	19.4734	128	69.3333	58.6667	69.3333
BU-IR-B-4-B-5	2016	F	18	BU	0	158	90	66.6	26.6784	129.333	78	51.3333	109.333
BU-IR-B-4-B-6	2016	M	18	BU	0	182	72	68	20.5289	130	87.3333	42.6667	81.6667
BU-IR-B-4-B-7	2016	F	18	BU	0	161	90	77	29.7056	125.667	82	43.6667	91
BU-IR-B-4-B-8	2016	M	19	BU	0	170	71	57.1	19.7578	127.667	79.6667	48	74.3333
BU-IR-B-4-B-9	2016	M	19	BU	0	167	90	66	23.6652	132	72	60	76.3333
BU-IR-B-40-B-1	2016	M	19	BU	0	173	71	58	19.3792	119.333	67.3333	52	94.6667
BU-IR-B-40-B-2	2016	F	20	BU	0	155	77	58	24.1415	126.333	75.3333	51	89.3333
BU-IR-B-40-B-3	2016	F	20	BU	0	158	74	58.1	23.2735	126.667	79.6667	47	80
BU-IR-B-40-B-4	2016	M	21	BU	0	171	76	62	21.2031	123.667	82	41.6667	111.667
BU-IR-B-40-B-5	2016	M	21	BU	0	177	70	58.7	18.7366	129.333	83	46.3333	70.3333
BU-IR-B-40-B-6	2016	F	22	BU	0	154	73	54.9	23.1489	125	82.6667	42.3333	75.3333
BU-IR-B-40-B-7	2016	M	22	BU	0	147	67	44.7	20.6858	126.667	86.3333	40.3333	98
BU-IR-B-40-B-8	2016	M	22	BU	0	159	93	70	27.6888	129	78.3333	50.6667	96.6667
BU-IR-B-40-B-9	2016	M	22	BU	0	173	74	59	19.7133	128	80	48	96.3333
BU-IR-B-41-B-1	2016	M	22	BU	0	167	70	53	19.0039	120.333	70.6667	49.6667	84
BU-IR-B-41-B-2	2016	F	24	BU	0	162	60	49.4	18.8234	122	88.3333	33.6667	92.3333
BU-IR-B-41-B-3	2016	M	24	BU	0	162	78	64.9	24.7295	124.667	76.6667	48	61.6667
BU-IR-B-41-B-4	2016	F	25	BU	0		104	93.7		121.333	82.3333	39	91
BU-IR-B-42-B-1	2016	M	25	BU	0	177	98	78	24.8971	130.667	62.6667	68	71.3333
BU-IR-B-42-B-2	2016	M	25	BU	0	176	95.5	87.9	28.3768	125.667	79	46.6667	81.3333
BU-IR-B-42-B-3	2016	F	27	BU	0	168	79	72	25.5102	128.667	78.3333	50.3333	85.3333
BU-IR-B-42-B-4	2016	F	27	BU	0	160	80	63	24.6094	129	66.6667	62.3333	92.3333
BU-IR-B-42-B-5	2016	M	28	BU	0	160	69	51	19.9219	129.667	85.3333	44.3333	61.6667
BU-IR-B-42-B-6	2016	M	29	BU	0	156	81	61	25.0657	125	66	59	54.6667
BU-IR-B-42-B-7	2016	F	29	BU	0	172	89	68	22.9854	120	66.6667	53.3333	82
BU-IR-B-44-B-1	2016	F	29	BU	0	160	80	67	26.1719	126.333	84	42.3333	84.6667
BU-IR-B-44-B-2	2016	M	30	BU	0	172	78	73	24.6755	121.667	75	46.6667	71.3333
BU-IR-B-45-B-1	2016	M	30	BU	0	165	100	88	32.3232	122.333	80	42.3333	82
BU-IR-B-45-B-2	2016	F	30	BU	0	141	85	60	30.1796	126.667	86.6667	40	68.3333
BU-IR-B-45-B-3	2016	M	30	BU	0	166	82	69	25.0399	132	71.6667	60.3333	96.3333
BU-IR-B-45-B-4	2016	F	30	BU	0	150	99	78	34.6667	124.667	89.3333	35.3333	78.6667
BU-IR-B-45-B-5	2016	M	31	BU	0	153	90	68.8	29.3904	120.667	72	48.6667	93.6667
BU-IR-B-45-B-6	2016	M	31	BU	0	165	79	63	23.1405	132.333	73.3333	59	75
BU-IR-B-45-B-7	2016	F	31	BU	0	176	100	107	34.5429	136	78	58	81.6667
BU-IR-B-45-B-8	2016	M	33	BU	0	158	71	54	21.6311	127.333	71.6667	55.6667	78.6667
BU-IR-B-45-B-9	2016	F	35	BU	0	164	113	94	34.9494	117	80.6667	36.3333	86.6667
BU-IR-B-46-B-1	2016	M	36	BU	0	167	78	61	21.8724	131	82	49	83.6667
BU-IR-B-46-B-10	2016	M	37	BU	0	155	82	60	24.974	123.333	78.3333	45	83.3333
BU-IR-B-46-B-2	2016	M	37	BU	0	164	71	54	20.0773	125.667	78.3333	47.3333	64
BU-IR-B-46-B-3	2016	M	38	BU	0	168	79	74	26.2188	124.667	69	55.6667	82
BU-IR-B-46-B-4	2016	M	39	BU	0	168	73	58	20.5499	125.667	75.3333	50.3333	64.3333
BU-IR-B-46-B-5	2016	F	41	BU	0	164	108	90.3	33.5738	124.667	88.3333	36.3333	66.6667
BU-IR-B-46-B-6	2016	F	43	BU	0	155	99	85	35.3798	123.333	84	39.3333	84.3333
BU-IR-B-46-B-7	2016	F	43	BU	0	166	74	70	25.4028	127.333	68	59.3333	71.3333
BU-IR-B-46-B-8	2016	F	44	BU	0	138	79	49.9	26.2025	128	86.3333	41.6667	66.6667
BU-IR-B-46-B-9	2016	F	46	BU	0	162	106	88	33.5315	128	76.6667	51.3333	101.667
BU-IR-B-47-B-1	2016	M	47	BU	0	166	97	78.3	28.4149	124	83	41	76.6667
BU-IR-B-47-B-2	2016	M	47	BU	0	169	94	73	25.5593	125.667	90	35.6667	79
BU-IR-B-47-B-3	2016	F	51	BU	0	156	92	57	23.4221	130.667	74	56.6667	67
BU-IR-B-48-B-1	2016	F	52	BU	0	144	77	51.6	24.8843	121	80.3333	40.6667	123
BU-IR-B-48-B-2	2016	F	52	BU	0	158	89	56	22.4323	126	74	52	76
BU-IR-B-49-B-1	2016	F	56	BU	0	166	89	71	25.7657	123	72.3333	50.6667	45.3333
BU-IR-B-49-B-10	2016	M	59	BU	0	171	79	63	21.5451	129.667	77	52.6667	99
BU-IR-B-49-B-2	2016	M	60	BU	0	170	90	88	30.4498	130	72.3333	57.6667	85
BU-IR-B-49-B-3	2016	F	60	BU	1	152	112	101	43.7154	133	96	37	83.3333
BU-IR-B-49-B-4	2016	M	62	BU	0	178	99	76	23.9869	130.667	73.3333	57.3333	97.6667
BU-IR-B-49-B-5	2016	M	66	BU	0	171	100	77	26.3329	134.667	82.3333	52.3333	66
BU-IR-B-49-B-6	2016	M	66	BU	0	161	92	68	26.2336	130.333	72.3333	58	77.3333
BU-IR-B-49-B-7	2016	F	69	BU	0	144	80	47	22.6659	132.333	78.3333	54	122.333
BU-IR-B-49-B-8	2016	M	70	BU	0	166	99	83	30.1205	127	67.3333	59.6667	88
BU-IR-B-49-B-9	2016	M	73	BU	0	164	85	54.2	20.1517	125.667	67.3333	58.3333	82
BU-IR-B-5-B-1	2016	M	80	BU	0	170	100	73.6	25.4671	126.667	72.6667	54	84.6667
BU-IR-B-5-B-10	2016	F	100	BU	0	147	56	27	12.4948	129	83	46	88
BU-IR-B-5-B-2	2016	M	18	BU	0	160	64	50.2	19.6094	129	85	44	72
BU-IR-B-5-B-3	2016	F	18	BU	0	161	58	50.4	19.4437	115	79.6667	35.3333	75.3333
BU-IR-B-5-B-4	2016	F	18	BU	0	166	72	59.4	21.5561	124.667	74.3333	50.3333	106
BU-IR-B-5-B-5	2016	F	18	BU	0	174	71			120.333	75.3333	45	74.6667
BU-IR-B-5-B-6	2016	F	18	BU	0	143	75	49.6	24.2555	119.333	72	47.3333	70.3333
BU-IR-B-5-B-7	2016	M	18	BU	0	169	76	62	21.7079	128	69.3333	58.6667	61.6667
BU-IR-B-5-B-8	2016	F	18	BU	0	170	78	63.6	22.0069	124.667	62.6667	62	66.3333
BU-IR-B-5-B-9	2016	M	19	BU	0	165	69	54	19.8347	122.667	77.3333	45.3333	93.3333
BU-IR-B-50-B-1	2016	M	19	BU	0	166	78	58.3	21.1569	125.667	68.6667	57	55
BU-IR-B-50-B-2	2016	M	19	BU	0	163	77	60	22.5827	123.667	75	48.6667	75.3333
BU-IR-B-50-B-3	2016	M	20	BU	0	164	65	52	19.3337	122.333	75.3333	47	65
BU-IR-B-50-B-4	2016	M	20	BU	0	154	71	52.3	22.0526	123.333	73.6667	49.6667	62.3333
BU-IR-B-50-B-5	2016	F	21	BU	0	162	73	59	22.4813	115.333	77.3333	38	81.3333
BU-IR-B-50-B-6	2016	M	22	BU	0	168	89	58.6	20.7625	122.333	84.3333	38	60.6667
BU-IR-B-50-B-7	2016	F	23	BU	0	149	85	60.5	27.251	124.667	80.6667	44	94
BU-IR-B-50-B-8	2016	M	23	BU	0	176	77	63	20.3383	126.333	85.6667	40.6667	75.6667
BU-IR-B-51-B-1	2016	M	23	BU	0	168	78	66	23.3844	124	86.6667	37.3333	73.3333
BU-IR-B-51-B-10	2016	F	24	BU	0	166	72	59.9	21.7376	131	97.6667	33.3333	73
BU-IR-B-51-B-2	2016	F	24	BU	0	165	64	61	22.4059	123.667	86.3333	37.3333	81.6667
BU-IR-B-51-B-3	2016	M	24	BU	0	153	80	61	26.0584	123.667	65.6667	58	68.3333
BU-IR-B-51-B-4	2016	M	25	BU	0	188	91	89.4	25.2943	126.333	86	40.3333	73.6667
BU-IR-B-51-B-5	2016	F	25	BU	0	152	64	42	18.1787	127.333	83.3333	44	79
BU-IR-B-51-B-6	2016	F	26	BU	0	164	100	87	32.3468	124.333	82.6667	41.6667	93.6667
BU-IR-B-51-B-7	2016	F	27	BU	0	150	86	71	31.5556	121.333	84.6667	36.6667	61.3333
BU-IR-B-51-B-8	2016	M	29	BU	0	150	73	59.1	26.2667	137	85.3333	51.6667	77
BU-IR-B-51-B-9	2016	F	30	BU	0		113			122.333	87.3333	35	95
BU-IR-B-52-B-1	2016	M	32	BU	0	157	80	79	32.05	122.333	76.6667	45.6667	69
BU-IR-B-52-B-2	2016	M	35	BU	0	163	81	66.1	24.8786	125	72	53	82
BU-IR-B-52-B-3	2016	M	35	BU	0	173		84	28.0664	128.333	83.6667	44.6667	64.6667
BU-IR-B-52-B-4	2016	M	40	BU	0	160	76	62.6	24.4531	132.667	83.6667	49	59.6667
BU-IR-B-52-B-5	2016	M	41	BU	0	175	72	59.4	19.3959	122	80	42	79.3333
BU-IR-B-53-B-1	2016	F	42	BU	0	165	92	77	28.2828	129.333	87.6667	41.6667	74
BU-IR-B-53-B-2	2016	M	45	BU	0	166	78	62	22.4996	195	74.3333	120.667	82
BU-IR-B-53-B-3	2016	M	47	BU	0	167	81	66.3	23.7728	141.333	86.6667	54.6667	86
BU-IR-B-53-B-4	2016	F	49	BU	0	160	92	59	23.0469	118.667	76	42.6667	75.3333
BU-IR-B-53-B-5	2016	M	49	BU	0	165	104	82.8	30.4132	123.667	68.6667	55	69
BU-IR-B-54-B-1	2016	F	50	BU	0	148	79	64	29.2184	125	87.3333	37.6667	73
BU-IR-B-54-B-10	2016	M	52	BU	0	165	81	60	22.0386	127.333	86	41.3333	80
BU-IR-B-54-B-2	2016	F	53	BU	0	159	105	95	37.5776	123.333	61.6667	61.6667	63.6667
BU-IR-B-54-B-3	2016	F	60	BU	0	153	106	66	28.1943	127	84	43	83
BU-IR-B-54-B-4	2016	F	18	BU	0	141	75	60	30.1796	127	83	44	93.6667
BU-IR-B-54-B-5	2016	F	18	BU	0	165	65	51.1	18.7695	122	80	42	74.3333
BU-IR-B-54-B-6	2016	F	19	BU	0	156	68	51.1	20.9977	127.667	78.6667	49	68
BU-IR-B-54-B-7	2016	F	19	BU	0	162	76	71	27.0538	121.333	79	42.3333	98.3333
BU-IR-B-54-B-8	2016	F	19	BU	0	155	64			127	76.6667	50.3333	117
BU-IR-B-54-B-9	2016	F	19	BU	0	156	74	56	23.0112	121.667	77.3333	44.3333	109.333
BU-IR-B-56-B-1	2016	M	19	BU	0	178	62	57	17.9902	121	74.3333	46.6667	81.3333
BU-IR-B-56-B-2	2016	M	20	BU	0	161	64	50	19.2894	121.333	86.3333	35	65
BU-IR-B-56-B-3	2016	M	20	BU	0	183	75	71	21.201	120.667	81.3333	39.3333	65
BU-IR-B-56-B-4	2016	F	22	BU	0	162	75	58.9	22.4432	126	74.6667	51.3333	74
BU-IR-B-56-B-5	2016	M	23	BU	0	154	73	57.1	24.0766	120.333	73.6667	46.6667	68
BU-IR-B-56-B-6	2016	F	24	BU	0	166	89	71.6	25.9835	127	75	52	72.3333
BU-IR-B-56-B-7	2016	F	24	BU	0	158	70	50.9	20.3894	121	82.3333	38.6667	81.6667
BU-IR-B-56-B-8	2016	M	25	BU	0	173	97	70	23.3887	125.667	90.6667	35	79.3333
BU-IR-B-57-B-1	2016	M	25	BU	0	165	82	68	24.977	125.333	65.3333	60	67
BU-IR-B-57-B-2	2016	M	25	BU	0	166	78	65	23.5883	124	78.6667	45.3333	76.3333
BU-IR-B-57-B-3	2016	M	25	BU	0	153	70	51	21.7865	120.333	66.3333	54	61.3333
BU-IR-B-57-B-4	2016	F	26	BU	0	163	79	64	24.0882	124.667	80.3333	44.3333	76.3333
BU-IR-B-57-B-5	2016	M	26	BU	0	166	80	67	24.3141	124.333	79.3333	45	71.6667
BU-IR-B-57-B-6	2016	M	26	BU	0	171	94	63	21.5451	127.667	62.6667	65	83
BU-IR-B-57-B-7	2016	M	26	BU	0	164.6	85	69	25.4677	125.333	84	41.3333	89
BU-IR-B-57-B-8	2016	M	27	BU	0	165	78	65	23.8751	119.667	83.6667	36	54.6667
BU-IR-B-58-B-1	2016	M	28	BU	0	173	73	60	20.0474	123	87	36	75.3333
BU-IR-B-58-B-2	2016	F	28	BU	0	164		98	36.4366	42.6667	25	17.6667	90
BU-IR-B-58-B-3	2016	M	30	BU	0	165	79	68.7	25.2342	124.333	68	56.3333	70
BU-IR-B-58-B-4	2016	M	30	BU	0	168	88	72.6	25.7228	122	71.3333	50.6667	77
BU-IR-B-58-B-5	2016	F	31	BU	0	166	90	90.1	32.6971	122.333	81.3333	41	72.3333
BU-IR-B-59-B-1	2016	M	31	BU	0	164	74	63.1	23.4607	131.667	70	61.6667	71.3333
BU-IR-B-59-B-2	2016	M	31	BU	0	156	80	72	29.5858	131.667	69.3333	62.3333	66
BU-IR-B-59-B-3	2016	M	33	BU	0	153	85	59	25.204	126	84.3333	41.6667	64.6667
BU-IR-B-59-B-4	2016	F	34	BU	0	161	91	78.6	30.3229	125.333	77.6667	47.6667	73.3333
BU-IR-B-59-B-5	2016	M	36	BU	0	185	81	67.8	19.8101	139.667	97.6667	42	68.6667
BU-IR-B-59-B-6	2016	M	38	BU	0	169	81	68.5	23.9838	125	65.3333	59.6667	67.6667
BU-IR-B-59-B-7	2016	M	40	BU	0	152	65	43.7	18.9145	123.667	78.3333	45.3333	58.3333
BU-IR-B-60-B-1	2016	M	40	BU	0	160	74	63.2	24.6875	126	77.6667	48.3333	71
BU-IR-B-60-B-2	2016	F	41	BU	0	155	98	70	29.1363	122.667	87.3333	35.3333	72
BU-IR-B-60-B-3	2016	M	41	BU	0	160	74	57	22.2656	124.333	71	53.3333	61
BU-IR-B-60-B-4	2016	F	41	BU	0	154	86	52	21.9261	124.667	63.3333	61.3333	81.6667
BU-IR-B-60-B-5	2016	M	42	BU	0	164	93	84	31.2314	123.333	81	42.3333	67
BU-IR-B-60-B-6	2016	M	50	BU	0	166	82	71	25.7657	127	74.6667	52.3333	88.6667
BU-IR-B-61-B-1	2016	F	50	BU	0	154	74	63	26.5643	130.667	85.6667	45	69.3333
BU-IR-B-62-B-1	2016	M	55	BU	0	169	85	69.5	24.3339	127.667	76.6667	51	66.6667
BU-IR-B-62-B-2	2016	F	59	BU	0	157	100	74.1	30.0621	120.667	81.3333	39.3333	68.6667
BU-IR-B-62-B-3	2016	F	61	BU	0	162	114	80.3	30.5975	122.667	85.3333	37.3333	63
BU-IR-B-62-B-4	2016	F	70	BU	0	139	75	38	19.6677	128.667	74.3333	54.3333	75.3333
BU-IR-B-62-B-5	2016	M	18	BU	0	172	79	75	25.3515	124.667	70.6667	54	61.3333
BU-IR-B-62-B-6	2016	M	18	BU	0	160	66	56.3	21.9922	127.333	78.6667	48.6667	77.3333
BU-IR-B-63-B-1	2016	F	18	BU	0	157	69	51.7	20.9745	121	72.6667	48.3333	84.3333
BU-IR-B-63-B-2	2016	M	18	BU	0	190	73	64	17.7285	122.667	84.3333	38.3333	67
BU-IR-B-63-B-3	2016	M	18	BU	0	178	72	63	19.8839	120	72	48	76.3333
BU-IR-B-63-B-4	2016	F	19	BU	0	152	85	50	21.6413	118	82.6667	35.3333	65.6667
BU-IR-B-64-B-1	2016	M	19	BU	0	162	67	54.8	20.881	122.667	72.3333	50.3333	60.6667
BU-IR-B-64-B-2	2016	F	20	BU	0	163	76	56.7	21.3407	120.667	80	40.6667	71
BU-IR-B-64-B-3	2016	M	21	BU	0	177	72	58	18.5132	124.333	71	53.3333	72.3333
BU-IR-B-64-B-4	2016	F	21	BU	0	158	68	62	24.8358	126.667	62	64.6667	101
BU-IR-B-64-B-5	2016	F	21	BU	0	161	93	78	30.0914	124.667	93.6667	31	88.3333
BU-IR-B-64-B-6	2016	F	21	BU	0	157	87	58	23.5304	129.667	92	37.6667	86.3333
BU-IR-B-64-B-7	2016	F	22	BU	0	150	64	43.3	19.2444	119.667	73.6667	46	74.6667
BU-IR-B-64-B-8	2016	F	23	BU	0	155	79	57	23.7253	123.667	86.6667	37	77.6667
BU-IR-B-64-B-9	2016	F	23	BU	0	158	81	56	22.4323	127	78.3333	48.6667	77
BU-IR-B-65-B-1	2016	F	23	BU	0	180	81	72	22.2222	127.333	69	58.3333	82
BU-IR-B-65-B-2	2016	F	23	BU	0	165	113	101.1	37.135	122.333	86	36.3333	77.3333
BU-IR-B-65-B-3	2016	F	25	BU	0	166	82	63	22.8625	126.667	63	63.6667	62
BU-IR-B-65-B-4	2016	F	25	BU	0	158	87	66	26.4381	124.333	90	34.3333	76
BU-IR-B-65-B-5	2016	F	25	BU	0	160	80	54	21.0938	130.667	65	65.6667	83.6667
BU-IR-B-65-B-6	2016	F	25	BU	0	159	76	55.7	22.0324	113.667	72.3333	41.3333	83.3333
BU-IR-B-65-B-7	2016	F	25	BU	0	156	71	52	21.3675	117	74.6667	42.3333	88.6667
BU-IR-B-65-B-8	2016	F	25	BU	0	159	81	63	24.9199	119	78	41	73.6667
BU-IR-B-66-B-1	2016	F	26	BU	0	167	107	59	21.1553	86	51.3333	34.6667
BU-IR-B-66-B-2	2016	M	26	BU	0	162	87	61	23.2434	128	77	51	82
BU-IR-B-66-B-3	2016	M	27	BU	0	180	80	65.7	20.2778	129.667	79.3333	50.3333	77.6667
BU-IR-B-66-B-4	2016	M	27	BU	0	160	70	47.6	18.5938	121.333	79	42.3333	53.3333
BU-IR-B-67-B-1	2016	M	30	BU	0	180	91	81	25	127.333	79	48.3333	81.6667
BU-IR-B-67-B-2	2016	M	31	BU	0	164	96	72	26.7698	128.333	88	40.3333	65
BU-IR-B-67-B-3	2016	M	33	BU	0	166	84	62	22.4996	126.667	92.6667	34	82
BU-IR-B-67-B-4	2016	M	35	BU	1	149	71	51	22.9719	117.333	74.3333	43	56.3333
BU-IR-B-67-B-5	2016	M	36	BU	0	154	76	52	21.9261	126.667	70.3333	56.3333	64
BU-IR-B-67-B-6	2016	M	36	BU	0	159	74	62.6	24.7617	127.667	74.3333	53.3333	67.6667
BU-IR-B-68-B-1	2016	M	37	BU	0	151	71	48	21.0517	126.667	69.3333	57.3333	99
BU-IR-B-68-B-2	2016	M	37	BU	0	155	69	47	19.563	122.667	73.6667	49	82
BU-IR-B-68-B-3	2016	F	39	BU	0	165	77	58.5	21.4876	124.333	65.3333	59	77.3333
BU-IR-B-68-B-4	2016	F	39	BU	0	153	95	79	33.7477	129	85	44	98.3333
BU-IR-B-69-B-1	2016	F	40	BU	0	154	80	51	21.5045	130.667	97	33.6667	72
BU-IR-B-69-B-2	2016	F	40	BU	0	160	109	106	41.4062	116	84	32	72.3333
BU-IR-B-69-B-3	2016	F	42	BU	0	165	104	80	29.3848	126.333	90.3333	36	76
BU-IR-B-69-B-4	2016	M	43	BU	0	180	72	63	19.4444	125	85	40	64
BU-IR-B-69-B-5	2016	F	46	BU	1	163	132	130	48.9292	129	84	45	75
BU-IR-B-69-B-6	2016	M	46	BU	0	174	77	78	25.763	123.667	76.6667	47	69.3333
BU-IR-B-69-B-7	2016	F	47	BU	0	169	87	95.5	33.4372	132	72.3333	59.6667	92.3333
BU-IR-B-70-B-1	2016	F	48	BU	0	154	108	79	33.3108	124.667	81	43.6667	70.3333
BU-IR-B-70-B-10	2016	F	49	BU	0	161	86	56	21.6041	124.333	87	37.3333	72.3333
BU-IR-B-70-B-2	2016	M	55	BU	0	155	73	49	20.3954	118	70.6667	47.3333	50.3333
BU-IR-B-70-B-3	2016	F	60	BU	0	158	93	87	34.8502	127.333	71.3333	56	82
BU-IR-B-70-B-4	2016	F	62	BU	0	164	108	92	34.2058	130.667	85	45.6667	84
BU-IR-B-70-B-5	2016	F	65	BU	0	150	79	52.4	23.2889	120.333	84.6667	35.6667	81.6667
BU-IR-B-70-B-6	2016	F	70	BU	0	158	67	34	13.6196	126	76	50	88
BU-IR-B-70-B-7	2016	F	18	BU	0	166	85	62	22.4996	122.667	83	39.6667	63.6667
BU-IR-B-70-B-8	2016	F	18	BU	0	148	66	42.2	19.2659	121.333	79.3333	42	87.6667
BU-IR-B-70-B-9	2016	M	18	BU	0	180	72	68	20.9877	125.667	79.3333	46.3333	57
BU-IR-B-71-B-1	2016	M	19	BU	0	167	84	66.6	23.8804	126.667	79.3333	47.3333	97.6667
BU-IR-B-71-B-2	2016	M	19	BU	0	167	77.5	64.5	23.1274	120.333	64.3333	56	71.6667
BU-IR-B-71-B-3	2016	M	19	BU	0	171	66	54	18.4672	119.667	70	49.6667	62
BU-IR-B-71-B-4	2016	M	19	BU	0	175	75	67	21.8776	123.667	73.3333	50.3333	76.6667
BU-IR-B-71-B-5	2016	M	20	BU	0	162	74	59.8	22.7862	121.667	59.6667	62	60.6667
BU-IR-B-71-B-6	2016	M	20	BU	0	182	74	71.7	21.6459	118.667	75.6667	43	64
BU-IR-B-71-B-7	2016	F	20	BU	0	157	68	47	19.0677	120	75	45	90
BU-IR-B-71-B-8	2016	M	21	BU	0	190	81	81.5	22.5762	123.333	68.6667	54.6667	72.6667
BU-IR-B-72-B-1	2016	M	21	BU	0	177	69	62	19.79	113.667	68	45.6667	80.6667
BU-IR-B-72-B-2	2016	M	21	BU	0	182	74	67.3	20.3176	118.333	61.6667	56.6667	74
BU-IR-B-72-B-3	2016	F	21	BU	0	158	68	52	20.83	127	71.3333	55.6667	67
BU-IR-B-72-B-4	2016	M	21	BU	0	169	70	63.7	22.3031	121	78.6667	42.3333	74
BU-IR-B-72-B-5	2016	M	22	BU	0	175	69	58.6	19.1347	130	93	37	66.6667
BU-IR-B-72-B-6	2016	M	22	BU	0	166	75	62	22.4996	127	67.3333	59.6667	57.6667
BU-IR-B-72-B-7	2016	M	23	BU	0	159	69	52.4	20.727	118.667	69.6667	49	84
BU-IR-B-73-B-1	2016	F	23	BU	0	171	83	69.4	23.7338	120.667	76.6667	44	87
BU-IR-B-73-B-2	2016	F	23	BU	0	150	91	62	27.5556	123.333	89	34.3333	76.6667
BU-IR-B-73-B-3	2016	F	23	BU	0	165	117	93.9	34.4904	123	85.6667	37.3333	122.333
BU-IR-B-73-B-4	2016	F	23	BU	0	169	75	65.6	22.9684	116.333	85.6667	30.6667	86.6667
BU-IR-B-73-B-5	2016	F	25	BU	0	163	74	58.2	21.9052	118	69.3333	48.6667	96.6667
BU-IR-B-73-B-6	2016	F	26	BU	0	164	81	71	26.398	123.667	87.6667	36	79.6667
BU-IR-B-73-B-7	2016	M	26	BU	0	160	79	53	20.7031	123.333	76.3333	47	112
BU-IR-B-73-B-8	2016	M	26	BU	0	179	101	81.4	25.4049	127.667	87.3333	40.3333	75.3333
BU-IR-B-74-B-1	2016	M	28	BU	0	158	89	59	23.634	125.667	78	47.6667	106.667
BU-IR-B-74-B-2	2016	M	29	BU	0	168	82	67.8	24.0221	122.333	73.3333	49	63.3333
BU-IR-B-74-B-3	2016	M	29	BU	0	165	84	65.5	24.0588	120	84.6667	35.3333	85
BU-IR-B-74-B-4	2016	M	29	BU	0	174	85	70.6	23.3188	140	75.3333	64.6667	62
BU-IR-B-74-B-5	2016	F	30	BU	0	148	88	69	31.5011	127.667	78.3333	49.3333	84.3333
BU-IR-B-74-B-6	2016	M	30	BU	0	167	85	66.9	23.988	117.667	72.3333	45.3333	83
BU-IR-B-74-B-7	2016	M	30	BU	0	176	90			128.667	70.6667	58	65
BU-IR-B-74-B-8	2016	M	30	BU	0	176	94	81	26.1493	127	76	51	92.6667
BU-IR-B-74-B-9	2016	F	30	BU	0	161	68	49	18.9036	121.333	83.3333	38	73.6667
BU-IR-B-75-B-1	2016	M	31	BU	0	172	79	61	20.6193	123.667	74.3333	49.3333	74.3333
BU-IR-B-75-B-2	2016	F	32	BU	0	151	84	63	27.6304	118	77	41	71.6667
BU-IR-B-75-B-3	2016	M	33	BU	0	170	74	63	21.7993	125	75.3333	49.6667	72.3333
BU-IR-B-75-B-4	2016	M	34	BU	0	173	77	63	21.0498	120.667	78.3333	42.3333	69.6667
BU-IR-B-75-B-5	2016	F	35	BU	0	171	88	72.6	24.8282	120	81.3333	38.6667	70.3333
BU-IR-B-75-B-6	2016	F	35	BU	0	155	95	75	31.2175	128.333	90.3333	38	87.3333
BU-IR-B-75-B-7	2016	M	35	BU	0	160	80	66	25.7812	124	74.3333	49.6667	76.6667
BU-IR-B-76-B-1	2016	M	37	BU	0	171	86	68.7	23.4944	122.667	67.6667	55	69.6667
BU-IR-B-76-B-2	2016	M	38	BU	0	177	81	77.2	24.6417	124.333	75	49.3333	73.3333
BU-IR-B-76-B-3	2016	F	39	BU	0	158	123	111	44.464	128	86.6667	41.3333	76.6667
BU-IR-B-76-B-4	2016	F	39	BU	0	153	96	70.2	29.9885	121	84	37	63.6667
BU-IR-B-76-B-5	2016	F	40	BU	0	157	106	77	31.2386	125.333	74	51.3333	72.6667
BU-IR-B-76-B-6	2016	M	44	BU	0	169	94	74	25.9095	126.333	90.6667	35.6667	95.6667
BU-IR-B-76-B-7	2016	M	45	BU	0	192	117	108.6	29.4596	121	77.6667	43.3333	60.6667
BU-IR-B-77-B-1	2016	F	45	BU	0	162	101	87	33.1504	115.333	74.3333	41	75.3333
BU-IR-B-77-B-2	2016	F	46	BU	0	160	95	74	28.9062	124.333	82	42.3333	61.6667
BU-IR-B-77-B-3	2016	F	47	BU	0	160	92	64	25	123.333	80.6667	42.6667	75.3333
BU-IR-B-77-B-4	2016	F	49	BU	0	157	89	71	28.8044	126	69.6667	56.3333	74
BU-IR-B-78-B-1	2016	F	50	BU	0	163	94	78.6	29.5833	123.333	89.3333	34	76
BU-IR-B-78-B-2	2016	M	53	BU	0	161	104	83.1	32.0589	126.333	84.3333	42	60.3333
BU-IR-B-78-B-3	2016	F	56	BU	0	162	92	64	24.3865	128	92.6667	35.3333	77.3333
BU-IR-B-78-B-4	2016	F	58	BU	0	169	99	81	28.3604	126.333	86.6667	39.6667	74.6667
BU-IR-B-78-B-5	2016	M	60	BU	0	162	113	85	32.3884	123.667	72.6667	51	67
BU-IR-B-78-B-6	2016	M	63	BU	0	158	70	47	18.8271	123.667	79.3333	44.3333	66.3333
BU-IR-B-78-B-7	2016	F	66	BU	0	157	98	60.9	24.7069	122.333	89.3333	33	79.6667
BU-IR-B-79-B-1	2016	F	72	BU	0	142	77	46.8	23.2097	124.667	81.6667	43	93.6667
BU-IR-B-79-B-2	2016	F	18	BU	0	161	67	56	21.6041	118.333	81	37.3333	84.3333
BU-IR-B-79-B-3	2016	M	18	BU	0	169	68	53	18.5568	121	71	50	67.3333
BU-IR-B-79-B-4	2016	F	18	BU	0	158	75	53.6	21.4709	121.667	88.3333	33.3333	80
BU-IR-B-79-B-5	2016	M	19	BU	0	165	76	62	22.7732	115.333	81	34.3333	94
BU-IR-B-80-B-1	2016	M	19	BU	0	168	72	62	21.9671	122	75	47	52.6667
BU-IR-B-80-B-2	2016	M	19	BU	0	161	63	43.9	16.9361	119.667	66.3333	53.3333	62.6667
BU-IR-B-80-B-3	2016	M	20	BU	0	179	72	67	20.9107	121.333	82.3333	39	75.6667
BU-IR-B-80-B-4	2016	F	20	BU	0	163	64	53.3	20.061	123	86.3333	36.6667	88.3333
BU-IR-B-80-B-5	2016	F	20	BU	0	156	75	62	25.4767	122.667	81	41.6667	96.3333
BU-IR-B-80-B-6	2016	F	20	BU	0	161	72	55.9	21.5655	122.667	75.6667	47	74.6667
BU-IR-B-81-B-1	2016	M	20	BU	0	175	65	66.6	21.7469	124.333	74	50.3333	71.3333
BU-IR-B-81-B-2	2016	F	21	BU	0	169	91	80.5	28.1853	122	86.6667	35.3333	82
BU-IR-B-81-B-3	2016	F	22	BU	0	158	91	63	25.2363	120	83.6667	36.3333	71.6667
BU-IR-B-81-B-4	2016	M	22	BU	0	168	78	65	23.03	126.333	80	46.3333	54.3333
BU-IR-B-81-B-5	2016	F	22	BU	0	158	66	56.2	22.5124	121.333	76	45.3333	73
BU-IR-B-81-B-6	2016	F	22	BU	0		73	53.6		115	75	40	79.6667
BU-IR-B-82-B-1	2016	F	23	BU	0	163	76	50	18.8189	119	81.3333	37.6667	85
BU-IR-B-82-B-2	2016	F	23	BU	0	166	86	74	26.8544	123	95.6667	27.3333	82.6667
BU-IR-B-82-B-3	2016	M	25	BU	0	169	68	62	21.7079	125	71	54	55.6667
BU-IR-B-82-B-4	2016	M	26	BU	0	188	75	70	19.8053	122	81	41	86.3333
BU-IR-B-82-B-5	2016	M	26	BU	0	163	94	71.9	27.0616	122.667	80.6667	42	84.6667
BU-IR-B-82-B-6	2016	M	26	BU	0	165	72	60.2	22.112	120.667	78	42.6667	80.3333
BU-IR-B-82-B-7	2016	M	27	BU	0	176	100	62	20.0155	125.667	86.6667	39	87.6667
BU-IR-B-82-B-8	2016	M	27	BU	0	162	73	58.9	22.4432	126.333	81.6667	44.6667	58.3333
BU-IR-B-83-B-1	2016	F	28	BU	0	150	62	40.8	18.1333	116.333	74	42.3333	84
BU-IR-B-83-B-2	2016	F	28	BU	0	160	68	47	18.3594	121	66	55	80.6667
BU-IR-B-83-B-3	2016	M	28	BU	0	172	103.5	91.8	31.0303	129.333	83.6667	45.6667	65
BU-IR-B-83-B-4	2016	M	29	BU	0	160	77	64	25	121.333	71.6667	49.6667	63.3333
BU-IR-B-83-B-5	2016	F	30	BU	0	159	92	72.2	28.559	128.667	93.3333	35.3333	74.6667
BU-IR-B-83-B-6	2016	F	31	BU	0	163	87	74.4	28.0026	124.667	74	50.6667	72.6667
BU-IR-B-83-B-7	2016	F	33	BU	0	170	90	86.6	29.9654	125	79	46	84.6667
BU-IR-B-83-B-8	2016	M	33	BU	0	160	73	55	21.4844	133	86	47	71.3333
BU-IR-B-83-B-9	2016	F	33	BU	0	170	98	79	27.3356	121.333	86.3333	35	90
BU-IR-B-84-B-1	2016	M	35	BU	0	196	87	90.7	23.61	133.667	76.3333	57.3333	73
BU-IR-B-84-B-10	2016	M	36	BU	0	181	90	85	25.9455	126.667	77	49.6667	84.3333
BU-IR-B-84-B-11	2016	F	41	BU	0	165	87	76.7	28.1726	121.667	85.6667	36	88.6667
BU-IR-B-84-B-2	2016	F	41	BU	0	169	91	82	28.7105	122	81.3333	40.6667	79.6667
BU-IR-B-84-B-3	2016	M	43	BU	0	168	78.5	58	20.5499	122	84	38	68.6667
BU-IR-B-84-B-4	2016	F	45	BU	0	150	89	59	26.2222	128	82.6667	45.3333	64.6667
BU-IR-B-84-B-5	2016	F	46	BU	0	152	94.5	69.6	30.1247	122.333	76	46.3333	93.3333
BU-IR-B-84-B-6	2016	M	46	BU	0	166	84	73	26.4915	120.333	75	45.3333	59
BU-IR-B-84-B-7	2016	M	51	BU	0	155	81	56	23.3091	117.667	82	35.6667	76.6667
BU-IR-B-84-B-8	2016	F	55	BU	0	154	100	80.6	33.9855	126.333	84.3333	42	73.6667
BU-IR-B-84-B-9	2016	M	56	BU	0	163	120	72	27.0993	127	83.6667	43.3333	84.3333
BU-IR-B-86-B-1	2016	M	56	BU	0	156	71	48	19.7239	119.667	86.6667	33	66
BU-IR-B-86-B-2	2016	F	68	BU	0	165	89	55	20.202	115.667	75.3333	40.3333	76.6667
BU-IR-B-86-B-3	2016	M	70	BU	0	176	90	66.8	21.5651	120.333	77.3333	43	75
BU-IR-B-86-B-4	2016	F	93	BU	0	156	95	71.6	29.4214	122.333	86.3333	36	84.3333
BU-IR-B-87-B-1	2016	M	18	BU	0	167	72	60	21.5139	113.667	72	41.6667	75
BU-IR-B-87-B-2	2016	M	18	BU	0	172	66	51	17.239	117	63.3333	53.6667	72.6667
BU-IR-B-87-B-3	2016	M	18	BU	0	152	65	47.7	20.6458	116.667	66.3333	50.3333	100.667
BU-IR-B-87-B-4	2016	F	19	BU	0	152	67	51.7	22.3771	111.667	73.6667	38	81.3333
BU-IR-B-87-B-5	2016	F	19	BU	0	165	84	76.5	28.0992	120	77	43	88.6667
BU-IR-B-87-B-6	2016	F	19	BU	0	167	72	57.9	20.7609	119.333	71	48.3333	73.3333
BU-IR-B-87-B-7	2016	M	19	BU	0	164	72	53.8	20.003	119.667	75.3333	44.3333	74.6667
BU-IR-B-87-B-8	2016	M	20	BU	0	172	79	61.9	20.9235	123.333	84	39.3333	93.3333
BU-IR-B-87-B-9	2016	M	20	BU	0	185	91	85.9	25.0986	125	79.6667	45.3333	69
BU-IR-B-88-B-1	2016	M	21	BU	0	167	76	66	23.6652	119	74.3333	44.6667	85.6667
BU-IR-B-88-B-10	2016	M	21	BU	0	166	73	60	21.7738	125	85.6667	39.3333	92
BU-IR-B-88-B-11	2016	M	21	BU	1	170	74	63.8	22.0761	122.333	91	31.3333	67.3333
BU-IR-B-88-B-2	2016	F	21	BU	0	157	73	56.7	23.003	118.667	78.3333	40.3333	79.3333
BU-IR-B-88-B-3	2016	F	21	BU	0	156	61	49.8	20.4635	116.333	79.3333	37	84.6667
BU-IR-B-88-B-4	2016	M	22	BU	0	168	76	63.8	22.6049	122.667	62.3333	60.3333	78.3333
BU-IR-B-88-B-5	2016	M	22	BU	0	169	72	63	22.0581	119.667	67.6667	52	76.6667
BU-IR-B-88-B-6	2016	M	22	BU	0	165	66.5	51.6	18.9532	119.333	73.6667	45.6667	86.6667
BU-IR-B-88-B-7	2016	F	22	BU	0	161	71	62	23.9188	117.667	70	47.6667	69.6667
BU-IR-B-88-B-8	2016	F	23	BU	0	161	78	59	22.7615	119.667	76.6667	43	74
BU-IR-B-88-B-9	2016	F	23	BU	0	157	70	60.2	24.4229	118	76.3333	41.6667	66.3333
BU-IR-B-89-B-1	2016	F	23	BU	0	141	74	50	25.1496	124.667	81.3333	43.3333	74.6667
BU-IR-B-89-B-2	2016	M	23	BU	0	190	74	75	20.7756	119.333	82.6667	36.6667	68.3333
BU-IR-B-89-B-3	2016	F	23	BU	0	148	66	42	19.1746	119	81.6667	37.3333	103
BU-IR-B-89-B-4	2016	F	24	BU	0	163	101	67	25.2174	122	80.3333	41.6667	117
BU-IR-B-89-B-6	2016	F	24	BU	0	165	89	79.2	29.0909	118	62.3333	55.6667	55.3333
BU-IR-B-89-B-7	2016	M	24	BU	0	160	67	51.6	20.1562	118.667	66.3333	52.3333	69
BU-IR-B-89-B-90	2016	M	25	BU	0	168	81	62	21.9671	124	76	48	72.6667
BU-IR-B-89-E-1	2016	F	25	BU	0	157	89	65.8	26.6948	117.667	81.3333	36.3333	86.6667
BU-IR-B-89-E-2	2016	M	26	BU	0	170	77	64.6	22.3529	114.333	69.3333	45	81.6667
BU-IR-B-89-E-3	2016	F	27	BU	0	167	83	79.3	28.4341	125.667	79.6667	46	63.6667
BU-IR-B-89-E-4	2016	F	27	BU	0	172	95	89	30.0838	112.667	75	37.6667	81.6667
BU-IR-B-89-E-5	2016	F	27	BU	0	158	80	59.9	23.9946	112	76	36	98
BU-IR-B-89-E-6	2016	F	28	BU	0	168	91	69	24.4473	133.333	81.3333	52	87.3333
BU-IR-B-89-E-7	2016	M	28	BU	0	166	72	57	20.6852	115.333	69.3333	46	93.3333
BU-IR-B-89-E-8	2016	F	29	BU	0	156	83	58	23.833	121.667	69.3333	52.3333	79
BU-IR-B-89-E-9	2016	F	29	BU	0	165	92	101	37.0983	120	90.3333	29.6667	71
BU-IR-C-1-C-1	2016	F	31	BU	0	171	95	81.3	27.8034	122.333	82.6667	39.6667	72.6667
BU-IR-C-1-C-2	2016	M	31	BU	0	161	78	55.8	21.5269	118.333	80.6667	37.6667	86.6667
BU-IR-C-1-C-3	2016	F	34	BU	0	159	106	75	29.6665	121	82	39	83.6667
BU-IR-C-1-C-4	2016	M	34	BU	0	172	77	68	22.9854	125.333	76.6667	48.6667	72.3333
BU-IR-C-1-C-5	2016	M	35	BU	0	153	74	49	20.9321	113	69.6667	43.3333	71.6667
BU-IR-C-1-C-6	2016	M	36	BU	0	170	77	68	23.5294	122.667	72	50.6667	73.3333
BU-IR-C-1-C-7	2016	M	36	BU	0	166	77	58	21.048	123.667	81.6667	42	64.6667
BU-IR-C-1-C-8	2016	M	37	BU	0	163	94	71.4	26.8734	125	84.6667	40.3333	76.3333
BU-IR-C-10--	2016	M	37	BU	0	150	73	48.8	21.6889	122.333	74.6667	47.6667	111.333
BU-IR-C-10--	2016	M	38	BU	0	167	68	56.6	20.2947	123.333	89	34.3333	79.6667
BU-IR-C-10--	2016	F	40	BU	0	152	87	51.5	22.2905	121	97.3333	23.6667	89
BU-IR-C-10--	2016	F	41	BU	0	162	99	80	30.4832	140	87.6667	52.3333	56
BU-IR-C-10--	2016	F	42	BU	0	150	79	55	24.4444	115.333	80.3333	35	65.6667
BU-IR-C-10--	2016	M	44	BU	0	157	68	66	26.7759	121.333	70	51.3333	67.3333
BU-IR-C-10--	2016	F	50	BU	0	147	109	78	36.0961	115	71.3333	43.6667	89.6667
BU-IR-C-10--	2016	F	51	BU	0	151	69	48.7	21.3587	120	84.3333	35.6667	95
BU-IR-C-10--	2016	F	52	BU	0	158	98	68.6	27.4796	121.333	85.6667	35.6667	79.3333
BU-IR-C-11--	2016	M	55	BU	0	167	96	70.2	25.1712	131.667	85	46.6667	62.6667
BU-IR-C-11--	2016	F	57	BU	0	151	99	82	35.9633	119	87.3333	31.6667	74.6667
BU-IR-C-11--	2016	F	66	BU	0	155	108	78.7	32.7575	125	88	37	62.6667
BU-IR-C-11--	2016	F	18	BU	0	145	74	63	29.9643	121.333	80.6667	40.6667	85.6667
BU-IR-C-12-C-1	2016	M	18	BU	0	159	72	63	24.9199	120.333	69.3333	51	66.6667
BU-IR-C-12-C-10	2016	M	18	BU	0	174	65	56	18.4965	120	72.3333	47.6667	69
BU-IR-C-12-C-11	2016	M	18	BU	0	165	69	57.5	21.1203	123.333	66.6667	56.6667	73.6667
BU-IR-C-12-C-2	2016	F	19	BU	0	160	77	70	27.3438	116	77.3333	38.6667	77
BU-IR-C-12-C-3	2016	F	19	BU	0	172	71	68	22.9854	115.667	82.3333	33.3333	70.3333
BU-IR-C-12-C-4	2016	F	21	BU	0	162	79	55	20.9572	114	71.6667	42.3333	69
BU-IR-C-12-C-5	2016	M	21	BU	0	176	74	66.8	21.5651	121.333	74.6667	46.6667	69
BU-IR-C-12-C-6	2016	M	21	BU	0	167	77	63	22.5896	124	72.6667	51.3333	75
BU-IR-C-12-C-7	2016	F	22	BU	0	172	72	57.4	19.4024	119.667	82.3333	37.3333	79.6667
BU-IR-C-12-C-8	2016	M	22	BU	0	156	77	49.6	20.3813	115.333	68.3333	47	66
BU-IR-C-12-C-9	2016	F	22	BU	0	155	68	46	19.1467	112.667	71	41.6667	76.3333
BU-IR-C-13-C-1	2016	F	22	BU	0	165	77	56.3	20.6795	117.333	82	35.3333	66
BU-IR-C-13-C-2	2016	M	23	BU	0	168	80	71.1	25.1913	122.333	80.3333	42	76
BU-IR-C-13-C-3	2016	F	23	BU	0	163	77	61	22.9591	116.333	84.6667	31.6667	94.3333
BU-IR-C-13-C-4	2016	F	23	BU	0	159	56	44.7	17.6813	115	80.3333	34.6667	79.3333
BU-IR-C-13-C-5	2016	F	23	BU	0	151	77	62	27.1918	118.667	73.3333	45.3333	82.3333
BU-IR-C-14--	2016	F	24	BU	0	148	62	40	18.2615	118	77.3333	40.6667	105
BU-IR-C-14-C-1	2016	M	24	BU	0	174	71	66	21.7994	121.333	81.3333	40	68.3333
BU-IR-C-14-C-1	2016	F	25	BU	0	152		46.6	20.1697	128.333	73.6667	54.6667	111
BU-IR-C-14-C-2	2016	M	25	BU	0	175	64	45.8	14.9551	117.667	70.6667	47	52.3333
BU-IR-C-14-C-2	2016	M	25	BU	0	168	72	62	21.9671	121	77.3333	43.6667	65.6667
BU-IR-C-14-C-3	2016	F	26	BU	0	162	69	59	22.4813	116.333	73.6667	42.6667	70
BU-IR-C-14-C-3	2016	M	26	BU	0	172	80	69	23.3234	120.333	74	46.3333	77.6667
BU-IR-C-14-C-4	2016	M	27	BU	0	168	77	63.5	22.4986	116.667	75.3333	41.3333	86.6667
BU-IR-C-15--	2016	M	28	BU	0	166	70	54	19.5965	113	77.3333	35.6667	65.6667
BU-IR-C-15--	2016	M	28	BU	0	171	66	59	20.1771	117.667	66	51.6667	64.6667
BU-IR-C-15--	2016	M	29	BU	0	180	96	90	27.7778	114	68.6667	45.3333	54
BU-IR-C-15--	2016	M	29	BU	0	172	67	54.5	18.4221	120	83.6667	36.3333	75
BU-IR-C-15--	2016	M	29	BU	0	187	76	69	19.7318	123	71.3333	51.6667	67.6667
BU-IR-C-15--	2016	M	29	BU	0	178	70	60.9	19.2211	118.333	73.6667	44.6667	88.6667
BU-IR-C-16-C-1	2016	F	30	BU	0	167	110	101.6	36.4301	119.667	84.3333	35.3333	84
BU-IR-C-16-C-2	2016	F	30	BU	0	156	93	69.3	28.4763	118.667	84	34.6667	83.6667
BU-IR-C-16-C-3	2016	M	30	BU	0	155	82	61.9	25.7648	115	61.3333	53.6667	66.6667
BU-IR-C-16-C-4	2016	M	31	BU	0	176	67	86.8	28.0217	116.667	64.3333	52.3333	101
BU-IR-C-17--1	2016	M	31	BU	0	175	98	89	29.0612	123	78	45	78
BU-IR-C-17--2	2016	F	31	BU	0	170	93	74.2	25.6747	112.333	70	42.3333	73.6667
BU-IR-C-17--3	2016	M	31	BU	0	168	81	66	23.3844	125	88.6667	36.3333	72.6667
BU-IR-C-17--4	2016	M	32	BU	0	159	84	64	25.3155	120.333	72.6667	47.6667	77
BU-IR-C-17--5	2016	M	34	BU	0	168	98	79.4	28.1321	123.333	84.3333	39	79.3333
BU-IR-C-18-C-1	2016	F	36	BU	0	143	74	47.6	23.2774	127.667	68.6667	59	57.6667
BU-IR-C-18-C-2	2016	F	38	BU	0	166	97	78	28.306	127.667	90	37.6667	80.6667
BU-IR-C-18-C-3	2016	M	39	BU	0	161	90	67.5	26.0407	123.333	75.6667	47.6667	83.3333
BU-IR-C-18-C-4	2016	M	39	BU	0	154	64	41.3	17.4144	115.667	69.3333	46.3333	96.3333
BU-IR-C-18-C-5	2016	M	41	BU	0	158	68	50	20.0288	120.333	78.3333	42	65.6667
BU-IR-C-19-C-1	2016	M	42	BU	0	151	74	48	21.0517	115.333	64.6667	50.6667	71.6667
BU-IR-C-19-C-2	2016	F	43	BU	0	168	81	66.9	23.7032	125.667	87	38.6667	71.3333
BU-IR-C-19-C-3	2016	M	45	BU	0	159	105	75	29.6665	126	84.3333	41.6667	89.3333
BU-IR-C-19-C-4	2016	M	47	BU	0	165	80	66.7	24.4995	125.333	82.6667	42.6667	65.6667
BU-IR-C-19-C-5	2016	F	48	BU	0	176	106	90	29.0548	120	88.6667	31.3333	89
BU-IR-C-19-C-6	2016	M	54	BU	0	149	91	64.3	28.9627	127	86.3333	40.6667	69.3333
BU-IR-C-19-C-7	2016	F	55	BU	0	162	110	92	35.0556	127.333	91.3333	36	81.3333
BU-IR-C-2-C-1	2016	M	57	BU	0	171	84	54	18.4672	126	85.6667	40.3333	85.6667
BU-IR-C-2-C-2	2016	M	58	BU	0	163	93	62	23.3355	126.333	83.6667	42.6667	86
BU-IR-C-2-C-3	2016	M	58	BU	0	165	73	51	18.7328	120.333	75.6667	44.6667	59.6667
BU-IR-C-2-C-4	2016	F	66	BU	1	132	64	31	17.7916	119.667	77	42.6667	87.3333
BU-IR-C-22--	2016	F	18	BU	0	146	75	49	22.9874	121.333	75.3333	46	79.6667
BU-IR-C-22--	2016	F	18	BU	0	144	82	55	26.5239	120.667	76.3333	44.3333	80
BU-IR-C-22--	2016	F	19	BU	0	149	59	40.5	18.2424	125	81.6667	43.3333	92
BU-IR-C-22--	2016	F	19	BU	0	163	85	61	22.9591	99.3333	68.6667	30.6667	89
BU-IR-C-22--	2016	F	19	BU	0	150	71	48.5	21.5556	117.333	82.6667	34.6667	78
BU-IR-C-23-C-1	2016	F	20	BU	0	166	68	62.6	22.7174	119.667	76.3333	43.3333	75.6667
BU-IR-C-23-C-1	2016	F	20	BU	0	157	85	61.7	25.0314	122.667	87.6667	35	105.333
BU-IR-C-23-C-2	2016	M	20	BU	0	173	71	65	21.7181	116.667	70	46.6667	75.6667
BU-IR-C-23-C-2	2016	M	21	BU	0	171	73	59.6	20.3823	118.667	74	44.6667	71.6667
BU-IR-C-23-C-3	2016	M	21	BU	0	160	70	60.8	23.75	127.667	73.6667	54	87.6667
BU-IR-C-23-C-3	2016	M	21	BU	0	153	70	55.4	23.6661	117.333	72.3333	45	59.3333
BU-IR-C-23-C-4	2016	M	21	BU	0	167	84	59.2	21.227	122	86.6667	35.3333	85.3333
BU-IR-C-23-C-4	2016	M	22	BU	0	176	76	68.2	22.017	118	65	53	51.6667
BU-IR-C-23-C-5	2016	F	22	BU	0	161	72	65	25.0762	112	76.6667	35.3333	77.6667
BU-IR-C-23-C-5	2016	F	22	BU	0	147	60	45	20.8247	118.667	73.6667	45	93
BU-IR-C-23-C-6	2016	F	23	BU	0	157	67	50.9	20.6499	113.333	74	39.3333	59.6667
BU-IR-C-24-C-1	2016	F	23	BU	0	166	70	60	21.7738	119	68.6667	50.3333	66.6667
BU-IR-C-24-C-2	2016	F	23	BU	0	163	85	72	27.0993	119	81.6667	37.3333	74.3333
BU-IR-C-24-C-3	2016	M	25	BU	0	160	80	68	26.5625	118.333	80.3333	38	64
BU-IR-C-24-C-4	2016	F	25	BU	0	152	66	46.8	20.2562	115.667	76	39.6667	76.6667
BU-IR-C-24-C-5	2016	M	25	BU	0	171	73	63.1	21.5793	120.667	72.6667	48	51.3333
BU-IR-C-24-C-6	2016	F	26	BU	0	144	75	60.2	29.0316	115	84.3333	30.6667	77
BU-IR-C-25-C-1	2016	M	26	BU	0	172	88	66	22.3094	117	72.3333	44.6667	81.3333
BU-IR-C-25-C-10	2016	M	27	BU	0	166	79	60	21.7738	119	72	47	97.6667
BU-IR-C-25-C-11	2016	M	27	BU	0	180	78	71.1	21.9444	120	73	47	69
BU-IR-C-25-C-2	2016	F	28	BU	0	156	72	50	20.5457	117.333	72.3333	45	70.6667
BU-IR-C-25-C-3	2016	F	28	BU	0	157	61	49	19.8791	117	77	40	81
BU-IR-C-25-C-4	2016	M	29	BU	0	168	93	80.6	28.5573	115.667	77.6667	38	84.3333
BU-IR-C-25-C-5	2016	F	30	BU	0	157	100	82	33.2671	116.333	87.3333	29	90.3333
BU-IR-C-25-C-6	2016	M	35	BU	0	162	78	65.5	24.9581	127.333	77.3333	50	75.6667
BU-IR-C-25-C-7	2016	M	37	BU	0	169	77	70	24.5089	121.333	77.3333	44	72
BU-IR-C-25-C-8	2016	M	37	BU	0	163	78	63	23.7118	117.333	74	43.3333	79
BU-IR-C-25-C-9	2016	M	38	BU	0	144	74	46	22.1836	116	77	39	73.6667
BU-IR-C-26-C-1	2016	M	38	BU	0	169	86	74.4	26.0495	119.667	73.3333	46.3333	56
BU-IR-C-26-C-2	2016	M	39	BU	0	185	99	102.6	29.9781	116	80.3333	35.6667	91.3333
BU-IR-C-26-C-3	2016	M	41	BU	0	144	92	58	27.9707	117.667	80.3333	37.3333	69.6667
BU-IR-C-26-C-4	2016	F	44	BU	0	152	104	72.4	31.3366	123.333	77.3333	46	81.3333
BU-IR-C-26-C-5	2016	M	44	BU	0	165	81.5	64.6	23.7282	118.667	72	46.6667	65.6667
BU-IR-C-26-C-6	2016	F	45	BU	0	157	118	86	34.8899	120.333	90.3333	30	72
BU-IR-C-26-C-7	2016	F	47	BU	0	161	83	61.7	23.8031	109.333	69	40.3333	71
BU-IR-C-27--	2016	M	49	BU	0	150	93	60	26.6667	120.333	90	30.3333	99.3333
BU-IR-C-27-C-1	2016	F	50	BU	0	158	95	77	30.8444	124.667	90.3333	34.3333	81.6667
BU-IR-C-27-C-2	2016	F	53	BU	0	152	106	77	33.3276	119	81.6667	37.3333	73
BU-IR-C-27-C-3	2016	F	72	BU	0	167	98	77.3	27.717	118	70.3333	47.6667	68.3333
BU-IR-C-27-C-4	2016	F	73	BU	0	147	82	61.7	28.5529	128	75	53	75
BU-IR-C-27-C-5	2016	F	18	BU	0	172	81	68	22.9854	124.667	79.3333	45.3333	109.333
BU-IR-C-27-C-6	2016	F	18	BU	0	157	67	50.6	20.5282	118.667	81.3333	37.3333	61.3333
BU-IR-C-27-C-7	2016	F	19	BU	0	155	67	56	23.3091	116.333	83.6667	32.6667	100.667
BU-IR-C-27-C-8	2016	F	19	BU	0	165	81	59.8	21.9651	118.333	76.6667	41.6667	67.3333
BU-IR-C-27-C-9	2016	F	19	BU	0	168	72	65.8	23.3135	123.333	72.6667	50.6667	76.6667
BU-IR-C-28-C-1	2016	F	19	BU	0	160	75	62.2	24.2969	124	79.3333	44.6667	79.3333
BU-IR-C-28-C-10	2016	M	19	BU	0	163	78	73.9	27.8144	120.667	77.3333	43.3333	83.3333
BU-IR-C-28-C-11	2016	M	19	BU	0	154	78	56.6	23.8657	117.333	72.6667	44.6667	67.3333
BU-IR-C-28-C-2	2016	F	19	BU	0	166	58	46.2	16.7659	118.667	78	40.6667	85
BU-IR-C-28-C-3	2016	M	20	BU	0	167	73	68	24.3824	119.667	73.3333	46.3333	71
BU-IR-C-28-C-4	2016	F	21	BU	0	163	62	52	19.5717	124	77.3333	46.6667	100
BU-IR-C-28-C-5	2016	F	22	BU	0	166	65	56	20.3223	120	75.3333	44.6667	87
BU-IR-C-28-C-6	2016	M	22	BU	0	167	76	61.7	22.1234	112.667	69.6667	43	67.3333
BU-IR-C-28-C-7	2016	M	24	BU	0	162	72	64.8	24.6914	121.667	80.6667	41	65.3333
BU-IR-C-28-C-8	2016	M	24	BU	0	164	78	61.7	22.9402	116	77.3333	38.6667	67.6667
BU-IR-C-28-C-9	2016	M	25	BU	0	167	81	64	22.9481	117.667	82	35.6667	79
BU-IR-C-29-C-1	2016	M	26	BU	0	167	62	52	18.6453	121	72	49	67
BU-IR-C-29-C-2	2016	M	26	BU	0	164	75	57	21.1927	116.667	74.3333	42.3333	66.3333
BU-IR-C-29-C-3	2016	M	27	BU	0	160	71	54	21.0938	121	68.6667	52.3333	64.3333
BU-IR-C-29-C-4	2016	M	27	BU	0	167	72	70	25.0995	120.667	69.3333	51.3333	72
BU-IR-C-29-C-5	2016	M	27	BU	0	172	73	60	20.2812	116.667	83.6667	33	59.6667
BU-IR-C-29-C-6	2016	M	28	BU	0	170	74	68	23.5294	118.667	78.3333	40.3333	69.3333
BU-IR-C-29-C-7	2016	F	29	BU	0	159	90	75	29.6665	119.333	79.6667	39.6667	66.6667
BU-IR-C-3-C-1	2016	F	30	BU	0	152	65	45	19.4771	115	83.3333	31.6667	79.3333
BU-IR-C-3-C-10	2016	M	31	BU	0	162	79	60.3	22.9767	117	74.3333	42.6667	59.6667
BU-IR-C-3-C-2	2016	F	31	BU	0	162	80	63.1	24.0436	119	83.3333	35.6667	71
BU-IR-C-3-C-3	2016	F	32	BU	0	164	90	78	29.0006	111.667	78.3333	33.3333	78
BU-IR-C-3-C-4	2016	M	34	BU	0	169	93	74.6	26.1195	117	78.6667	38.3333	69
BU-IR-C-3-C-5	2016	M	35	BU	0	159	72	48	18.9866	103	86.6667	16.3333	63.3333
BU-IR-C-3-C-6	2016	F	35	BU	1	163	81	52	19.5717	119.333	81	38.3333	77.6667
BU-IR-C-3-C-7	2016	F	37	BU	0	167		91.1	32.6652	119.667	69.3333	50.3333	64.3333
BU-IR-C-3-C-8	2016	F	39	BU	0	166	97	81.7	29.6487	112.333	88.6667	23.6667	101.667
BU-IR-C-3-C-9	2016	M	39	BU	0	169		66	23.1084	120.333	71.3333	49	54.3333
BU-IR-C-31--	2016	F	40	BU	0	161	106	81	31.2488	116.333	83.3333	33	85.3333
BU-IR-C-31-C-1	2016	M	41	BU	0	169	87	80.3	28.1153	118	83.3333	34.6667	79.3333
BU-IR-C-31-C-2	2016	F	42	BU	0	161	94	68	26.2336	115.667	76.3333	39.3333	86.6667
BU-IR-C-31-C-3	2016	M	42	BU	0	164	85	64.3	23.9069	119	84	35	67.3333
BU-IR-C-32-C-1	2016	F	44	BU	0	152	74	50.3	21.7711	120.667	86.3333	34.3333	70.3333
BU-IR-C-32-C-10	2016	M	49	BU	0	173	93	84.8	28.3337	120.333	81.3333	39	62.3333
BU-IR-C-32-C-2	2016	F	49	BU	0	159	114	97	38.3687	112	77	35	89.6667
BU-IR-C-32-C-3	2016	M	53	BU	0	174	80	64.6	21.337	126.667	88.6667	38	73.3333
BU-IR-C-32-C-4	2016	M	54	BU	0	162	77	58.2	22.1765	121	69	52	67
BU-IR-C-32-C-5	2016	M	55	BU	0	171	75	56.2	19.2196	127.333	85.3333	42	80
BU-IR-C-32-C-6	2016	M	56	BU	0	169	95	68.9	24.1238	135.667	81.6667	54	96
BU-IR-C-32-C-7	2016	F	64	BU	0	154	99	85.3	35.9673	125.333	82.6667	42.6667	103.667
BU-IR-C-32-C-8	2016	M	74	BU	0	160	94	66	25.7812	122.667	75.6667	47	83.3333
BU-IR-C-32-C-9	2016	F	18	BU	0	158	78	59.8	23.9545	112.333	76.6667	35.6667	92.6667
BU-IR-C-33-C-1	2016	F	18	BU	0	164	81	64	23.7954	111.667	84	27.6667	91.6667
BU-IR-C-33-C-2	2016	F	19	BU	0	166	77	62.9	22.8262	121.333	76.6667	44.6667	86.6667
BU-IR-C-34-C-1	2016	F	19	BU	0	151	76	41.5	18.201	115.333	71.3333	44	68
BU-IR-C-34-C-2	2016	M	19	BU	0	174	73	69.2	22.8564	120	61	59	57.3333
BU-IR-C-35-C-1	2016	F	19	BU	0	166	72	56.5	20.5037	118.333	64.6667	53.6667	81.3333
BU-IR-C-35-C-2	2016	F	19	BU	0	168	82	73.8	26.148	115.667	60.3333	55.3333	77.6667
BU-IR-C-35-C-3	2016	F	20	BU	0	164	84	65	24.1672	111.667	84	27.6667	78.3333
BU-IR-C-36-C-1	2016	F	20	BU	0	154	63	45	18.9745	117.333	81	36.3333	76.3333
BU-IR-C-36-C-1	2016	F	20	BU	0	145	65	44	20.9275	116.667	73.3333	43.3333	62
BU-IR-C-36-C-2	2016	M	20	BU	0	160	70	60	23.4375	119.333	89.3333	30	100.667
BU-IR-C-36-C-2	2016	F	20	BU	0	154	70	57.2	24.1187	118.333	78.3333	40	73.3333
BU-IR-C-36-C-3	2016	F	20	BU	0	159	88	62.8	24.8408	121.333	84.3333	37	79.3333
BU-IR-C-36-C-3	2016	F	20	BU	0	167	82	65.8	23.5935	116	75.6667	40.3333	76
BU-IR-C-36-C-4	2016	M	21	BU	0	164	64	51.8	19.2594	116.667	68	48.6667	70.6667
BU-IR-C-36-C-4	2016	F	22	BU	0	145	80	60	28.5375	120	74.3333	45.6667	67.3333
BU-IR-C-36-C-5	2016	M	22	BU	0	159	77	62	24.5243	114.333	78.6667	35.6667	72.6667
BU-IR-C-36-C-6	2016	M	22	BU	0	182	74	71	21.4346	120.333	71.6667	48.6667	74.3333
BU-IR-C-36-C-7	2016	F	22	BU	0	172	65	50.2	16.9686	122	81	41	72
BU-IR-C-36-C-8	2016	F	23	BU	0	166	70	51.4	18.6529	119	70.6667	48.3333	84.6667
BU-IR-C-37-C-1	2016	M	23	BU	0	170	94	84	29.0657	115.667	81.3333	34.3333	82
BU-IR-C-37-C-2	2016	M	23	BU	0	179	74	67	20.9107	117.333	74.3333	43	59.6667
BU-IR-C-37-C-3	2016	M	23	BU	0	173	70	63.1	21.0832	119.333	73.3333	46	80.6667
BU-IR-C-37-C-4	2016	F	24	BU	0	164	72	50.8	18.8876	117	73.3333	43.6667	77.3333
BU-IR-C-37-C-5	2016	M	24	BU	0	173	78	64.3	21.4842	124.667	85	39.6667	81.3333
BU-IR-C-37-C-6	2016	M	24	BU	0	166	71	57.2	20.7577	117	67.6667	49.3333	73.6667
BU-IR-C-38-C-1	2016	F	25	BU	0	162	87	94.1	35.8558	114	60.6667	53.3333	81.6667
BU-IR-C-38-C-2	2016	M	25	BU	0	171	74	62.4	21.3399	118.333	65.3333	53	58
BU-IR-C-38-C-3	2016	F	25	BU	0	158	78	70.2	28.1205	119.667	76.6667	43	78.6667
BU-IR-C-38-C-4	2016	M	25	BU	0	154	80	64	26.986	110	68.3333	41.6667	81.6667
BU-IR-C-38-C-5	2016	M	26	BU	0	178	97	90	28.4055	125	71.6667	53.3333	84
BU-IR-C-38-C-6	2016	F	26	BU	0		95	73		117.333	75.3333	42	82.6667
BU-IR-C-38-C-7	2016	F	26	BU	0	159	98	67.7	26.779	115.333	78	37.3333	69.6667
BU-IR-C-38-C-8	2016	M	26	BU	0	160	68	59.6	23.2812	125	77	48	80.3333
BU-IR-C-38-C-9	2016	M	26	BU	0	178	84	82.1	25.9121	117	82.6667	34.3333	57.3333
BU-IR-C-39-C-1	2016	F	27	BU	0	164	109	89.2	33.1648	116.667	80.6667	36	83
BU-IR-C-39-C-2	2016	F	27	BU	0	167	91	75	26.8923	119.333	79	40.3333	81.3333
BU-IR-C-39-C-3	2016	M	27	BU	0	177	87	71	22.6627	122	71.3333	50.6667	98.6667
BU-IR-C-39-C-4	2016	M	28	BU	0	164	72	63	23.4236	121	63.3333	57.6667	93.6667
BU-IR-C-39-C-5	2016	F	28	BU	0	158	83	58	23.2335	119.333	82	37.3333	73.6667
BU-IR-C-39-C-6	2016	F	29	BU	0	153	89	69	29.4758	107.333	76	31.3333	60
BU-IR-C-4-C-1	2016	M	29	BU	0	169	80	64	22.4082	117.667	78	39.6667	90
BU-IR-C-4-C-2	2016	F	29	BU	0	158	90	78.5	31.4453	111	71	40	84.6667
BU-IR-C-4-C-3	2016	F	29	BU	0	167	100	82.9	29.725	117.333	85	32.3333	102.333
BU-IR-C-4-C-4	2016	M	30	BU	0	175	86	76	24.8163	123.333	77	46.3333	59
BU-IR-C-4-C-5	2016	M	30	BU	0	179	69	56	17.4776	123.667	84	39.6667	79.6667
BU-IR-C-4-C-6	2016	M	30	BU	0	169	71	52.4	18.3467	118.333	73	45.3333	68.6667
BU-IR-C-4-C-7	2016	M	30	BU	0	156	71	52.7	21.6552	122.333	63.6667	58.6667	63
BU-IR-C-40-C-1	2016	M	30	BU	0	162	90	75	28.578	116.333	78.6667	37.6667	71
BU-IR-C-40-C-2	2016	F	31	BU	0	166	101	95	34.4753	113	69.6667	43.3333	61.3333
BU-IR-C-40-C-3	2016	F	32	BU	0	159	103	84.6	33.4639	127	79	48	80.6667
BU-IR-C-40-C-4	2016	F	32	BU	0	158	72	66.6	26.6784	115	88.3333	26.6667	85.3333
BU-IR-C-40-C-5	2016	F	32	BU	0	150	80	63	28	111.667	79	32.6667	89.6667
BU-IR-C-40-C-6	2016	F	33	BU	0	160	87	68	26.5625	120.667	77	43.6667	76.3333
BU-IR-C-40-C-7	2016	F	33	BU	0	153		53	22.6409	117.333	73.3333	44	91.6667
BU-IR-C-41-C-1	2016	F	33	BU	0	148	68	41	18.718	120.667	77.6667	43	88.3333
BU-IR-C-41-C-2	2016	M	33	BU	0	156	90	59	24.2439	119	72	47	80
BU-IR-C-41-C-3	2016	M	34	BU	0	157	79	62	25.1532	124.333	64	60.3333	62.6667
BU-IR-C-41-C-4	2016	F	34	BU	0	158	84	69.4	27.8	110.333	73.3333	37	83.3333
BU-IR-C-41-C-5	2016	F	38	BU	0	142	100	72	35.7072	116.667	79.3333	37.3333	81.3333
BU-IR-C-41-C-6	2016	M	41	BU	0	173	88	74	24.7252	112.667	77.3333	35.3333	80.6667
BU-IR-C-41-C-7	2016	F	41	BU	0	162	87	65	24.7676	110	72.3333	37.6667	72
BU-IR-C-41-C-8	2016	F	42	BU	0	165	93	90.6	33.2782	117	81	36	94.6667
BU-IR-C-42-C-1	2016	M	45	BU	0	162	80	60.2	22.9386	117.333	80.6667	36.6667	74.3333
BU-IR-C-42-C-2	2016	F	47	BU	0	160	89	64	25	113.667	80.3333	33.3333	85.3333
BU-IR-C-42-C-3	2016	F	49	BU	0	162	94	80.8	30.788	118	84.3333	33.6667	70
BU-IR-C-42-C-4	2016	M	49	BU	0	168	89	74	26.2188	122.333	75	47.3333	76.6667
BU-IR-C-42-C-5	2016	M	51	BU	0	174	98	79.7	26.3245	113.667	68.3333	45.3333	77.6667
BU-IR-C-43-C-1	2016	F	54	BU	0	145	80	51.4	24.4471	112.667	74	38.6667	66
BU-IR-C-43-C-10	2016	F	58	BU	0	154	145	129	54.3937	117.667	82.3333	35.3333	71
BU-IR-C-43-C-11	2016	F	58	BU	0	166	95	76.5	27.7616	121.333	76	45.3333	80.6667
BU-IR-C-43-C-12	2016	M	62	BU	0	170	89	72.6	25.1211	122	75	47	72.3333
BU-IR-C-43-C-2	2016	M	62	BU	0		79	54		117.333	76.3333	41	63.3333
BU-IR-C-43-C-3	2016	F	63	BU	0	163	64	69.7	26.2336	134	101	33	75.6667
BU-IR-C-43-C-4	2016	M	78	BU	0	160	86	58.7	22.9297	114.667	78	36.6667	66
BU-IR-C-43-C-5	2016	F	82	BU	0	153	72	42	17.9418	115.333	69.6667	45.6667	92.6667
BU-IR-C-43-C-6	2016	F	18	BU	0	149	72	48	21.6206	114.667	77.6667	37	92.6667
BU-IR-C-43-C-7	2016	M	18	BU	0	173	72	63	21.0498	119	67.6667	51.3333	67
BU-IR-C-43-C-8	2016	F	19	BU	0		73			122.333	77.3333	45	70.3333
BU-IR-C-43-C-9	2016	M	19	BU	0	171	72	65.1	22.2633	118.667	64.6667	54	85.6667
BU-IR-C-44-C-2	2016	M	19	BU	0	167	80	72	25.8166	118	69.6667	48.3333	76.3333
BU-IR-C-44-C-3	2016	M	19	BU	0	162	91	52.8	20.1189	122	65.3333	56.6667	85
BU-IR-C-44-C-4	2016	M	19	BU	0	178	66	65.9	20.7991	116	74.3333	41.6667	73.6667
BU-IR-C-44-C-90	2016	M	19	BU	0	170	71	52	17.9931	113.667	78	35.6667	66.3333
BU-IR-C-45-C-1	2016	F	20	BU	0	170	68	55.2	19.1003	112.333	71	41.3333	107.667
BU-IR-C-45-C-2	2016	F	20	BU	0	158	63	47	18.8271	116.667	69.6667	47	101.667
BU-IR-C-45-C-3	2016	F	20	BU	0	151	74	54.7	23.9902	115.667	87	28.6667	57.3333
BU-IR-C-45-C-4	2016	F	22	BU	0	156	80	57.8	23.7508	115.667	76.6667	39	83
BU-IR-C-46-C-1	2016	F	22	BU	0	157	102	77	31.2386	114	75.3333	38.6667	68.3333
BU-IR-C-46-C-10	2016	F	22	BU	0	157	71	52	21.0962	111.667	63	48.6667	70.3333
BU-IR-C-46-C-11	2016	F	23	BU	0	153	74	59	25.204	118.667	83.3333	35.3333	74.6667
BU-IR-C-46-C-12	2016	M	23	BU	0	178	67	60.6	19.1264	119.333	75.6667	43.6667	74.3333
BU-IR-C-46-C-2	2016	M	23	BU	0	172	79	70	23.6614	110.667	68	42.6667	64.6667
BU-IR-C-46-C-3	2016	M	23	BU	0	174	98	88	29.0659	118	79	39	75.3333
BU-IR-C-46-C-4	2016	M	23	BU	0	170	76	64	22.1453	116.333	61	55.3333	65
BU-IR-C-46-C-5	2016	F	23	BU	0	154	66	45.7	19.2697	112.667	68	44.6667	76
BU-IR-C-46-C-6	2016	M	24	BU	0	165	109	90.1	33.0946	114.333	71.6667	42.6667	85.3333
BU-IR-C-46-C-7	2016	M	24	BU	0	168	85	68.8	24.3764	137.667	94.6667	43	71
BU-IR-C-46-C-8	2016	M	24	BU	0	172	70	60.8	20.5516	111	66.6667	44.3333	70.3333
BU-IR-C-46-C-9	2016	F	25	BU	0	151	103	84	36.8405	113.333	81	32.3333	90.3333
BU-IR-C-47-C-1	2016	F	25	BU	0	174	100	85	28.075	118.333	76	42.3333	72.3333
BU-IR-C-47-C-2	2016	F	25	BU	0	161	70	58	22.3757	119.333	77.3333	42	86.3333
BU-IR-C-47-C-3	2016	M	25	BU	0		75	61		116.667	70.6667	46	66.6667
BU-IR-C-47-C-4	2016	M	25	BU	0	172	82	72	24.3375	118.333	74.3333	44	67.3333
BU-IR-C-47-C-5	2016	F	26	BU	0	160	79	65.7	25.6641	119.667	77	42.6667	83.6667
BU-IR-C-47-C-6	2016	M	26	BU	0	168	74	58	20.5499	119	74.6667	44.3333	91.6667
BU-IR-C-48-C-1	2016	M	27	BU	0	163	83			112	68.6667	43.3333	69.6667
BU-IR-C-48-C-10	2016	F	27	BU	0	157	108	96.8	39.2714	113.333	74	39.3333	88.3333
BU-IR-C-48-C-11	2016	M	28	BU	0	164	76	66	24.539	120.333	70	50.3333	89
BU-IR-C-48-C-2	2016	M	28	BU	0	170	73	60	20.7612	116.333	78.6667	37.6667	71.6667
BU-IR-C-48-C-3	2016	M	28	BU	0	166	83	66	23.9512	115.333	80.3333	35	80.6667
BU-IR-C-48-C-4	2016	M	28	BU	0	165	79	63	23.1405	119.667	68	51.6667	69.6667
BU-IR-C-48-C-5	2016	F	29	BU	0	172	77	74.4	25.1487	118	78.3333	39.6667	75.3333
BU-IR-C-48-C-6	2016	M	29	BU	0	176	73	59.5	19.2084	120	74.3333	45.6667	99.6667
BU-IR-C-48-C-7	2016	F	30	BU	0	143	86	55	26.8962	119.333	83.6667	35.6667	73.3333
BU-IR-C-48-C-8	2016	F	31	BU	0	154	73	54	22.7694	117.667	76.3333	41.3333	64.3333
BU-IR-C-48-C-9	2016	M	31	BU	0	177	69	61.6	19.6623	114.667	79.6667	35	67.6667
BU-IR-C-49-C-1	2016	F	31	BU	0	146	68	47.3	22.1899	116.333	79	37.3333	74.6667
BU-IR-C-49-C-2	2016	M	33	BU	0	164	78	62	23.0518	118	81.6667	36.3333	82.3333
BU-IR-C-49-C-3	2016	F	35	BU	0	161	82	80	30.863	117.333	77	40.3333	68.6667
BU-IR-C-49-C-4	2016	F	35	BU	0	168	83	65	23.03	115	78.3333	36.6667	85.3333
BU-IR-C-49-C-5	2016	F	38	BU	0	161	111	98	37.8072	114.667	77.6667	37	68
BU-IR-C-49-C-6	2016	M	40	BU	0	175	80	74	24.1633	117	78.3333	38.6667	61.6667
BU-IR-C-49-C-7	2016	M	47	BU	0	178	76	56.8	17.927	120	86.6667	33.3333	79
BU-IR-C-49-C-8	2016	F	18	BU	0	152	67	52.8	22.8532	112.333	67.3333	45	70
BU-IR-C-5-A-1	2016	F	18	BU	0	161	63	54.5	21.0254	111.333	66.6667	44.6667	87.3333
BU-IR-C-5-A-2	2016	F	18	BU	0	151	66	49.6	21.7534	115	75	40	75.6667
BU-IR-C-5-A-3	2016	M	18	BU	0	162	65	55	20.9572	119	70.3333	48.6667	61.6667
BU-IR-C-50-C-1	2016	F	19	BU	0	150	69	47	20.8889	115	72.3333	42.6667	88.3333
BU-IR-C-50-C-10	2016	F	19	BU	0	162	87	63	24.0055	118	78.6667	39.3333	78.3333
BU-IR-C-50-C-11	2016	F	19	BU	0	158	86	63.5	25.4366	112	76.3333	35.6667	94.6667
BU-IR-C-50-C-12	2016	F	19	BU	0	151	81	60.9	26.7094	115.667	66	49.6667	95.6667
BU-IR-C-50-C-2	2016	M	19	BU	0	181	73	71	21.6721	120.333	74.6667	45.6667	76.3333
BU-IR-C-50-C-3	2016	F	20	BU	0	165	88	71	26.079	118.667	86.3333	32.3333	82
BU-IR-C-50-C-4	2016	F	20	BU	0	156	94	70.5	28.9694	112.333	71.6667	40.6667	84.3333
BU-IR-C-50-C-5	2016	M	20	BU	0	182	83	74	22.3403	115.333	73.6667	41.6667	77.3333
BU-IR-C-50-C-6	2016	M	20	BU	0	168	81	66	23.3844	118	69.3333	48.6667	57.3333
BU-IR-C-50-C-7	2016	F	20	BU	0	155	63	49.6	20.6452	109.667	69	40.6667	82
BU-IR-C-50-C-8	2016	M	21	BU	0	160	74	61	23.8281	113.333	70	43.3333	66.6667
BU-IR-C-50-C-9	2016	F	21	BU	0	152	72	53	22.9398	117.667	80.6667	37	83.3333
BU-IR-C-51-C-1	2016	F	22	BU	0	155	73	47	19.563	118.333	80.6667	37.6667	67.3333
BU-IR-C-52-C-1	2016	M	22	BU	0	156	81	58.7	24.1206	115.667	72	43.6667	67
BU-IR-C-52-C-2	2016	M	22	BU	0	159	81	66	26.1066	113.333	73.6667	39.6667	65.3333
BU-IR-C-52-C-3	2016	F	22	BU	0	149	60	43.6	19.6388	115	72.3333	42.6667	97.6667
BU-IR-C-52-C-4	2016	F	23	BU	0	164	63	50.6	18.8132	111.333	72	39.3333	71.3333
BU-IR-C-52-C-5	2016	F	23	BU	0	154	69	54	22.7694	115.333	68.6667	46.6667	77.6667
BU-IR-C-52-C-6	2016	F	23	BU	0	168	73	55.4	19.6287	111	67.3333	43.6667	91
BU-IR-C-53-C-1	2016	M	23	BU	0	171	87	72	24.623	115.333	74.6667	40.6667	72.3333
BU-IR-C-53-C-2	2016	F	24	BU	0	154	73	49	20.6612	114.333	73.6667	40.6667	112.667
BU-IR-C-53-C-3	2016	F	24	BU	0	173	76	56.6	18.9114	113	75.3333	37.6667	71.3333
BU-IR-C-53-C-4	2016	F	24	BU	0	173	91	81.6	27.2645	114.667	70	44.6667	79.6667
BU-IR-C-53-C-5	2016	F	25	BU	0	147	69	50.5	23.3699	112	74.6667	37.3333	93
BU-IR-C-53-C-6	2016	F	25	BU	0	149	82	64.2	28.9176	115	74	41	68.6667
BU-IR-C-53-C-7	2016	M	25	BU	0	172	69	68	22.9854	115	68.6667	46.3333	65.6667
BU-IR-C-54-C-1	2016	M	25	BU	0	181	80	73	22.2826	115.667	76.3333	39.3333	101.667
BU-IR-C-54-C-2	2016	M	25	BU	0	178	71	63	19.8839	120.333	77.6667	42.6667	67.3333
BU-IR-C-54-C-3	2016	F	26	BU	0	157	82	65.7	26.6542	118.333	84	34.3333	73.3333
BU-IR-C-54-C-4	2016	F	26	BU	0	160	84	61.9	24.1797	117.333	76.3333	41	86.3333
BU-IR-C-54-C-5	2016	F	26	BU	0	156	76	59	24.2439	119.667	72	47.6667	73.3333
BU-IR-C-54-C-6	2016	M	26	BU	0	155	72	52	21.6441	113	73.6667	39.3333	85
BU-IR-C-54-C-7	2016	M	27	BU	0	165	81	62.5	22.9568	115.333	71.6667	43.6667	66.3333
BU-IR-C-54-C-8	2016	M	27	BU	0	148	73	54	24.653	118	76.3333	41.6667	48
BU-IR-C-55-C-1	2016	F	28	BU	0	164	92	73	27.1416	114	81.3333	32.6667	80.6667
BU-IR-C-55-C-2	2016	F	28	BU	0	167	82	68.5	24.5617	121.333	79	42.3333	94.3333
BU-IR-C-55-C-3	2016	F	28	BU	0	160	92	85	33.2031	117.333	78	39.3333	72
BU-IR-C-55-C-4	2016	F	30	BU	0	160	88	64.6	25.2344	120	84.3333	35.6667	91.3333
BU-IR-C-55-C-5	2016	F	32	BU	0	164	81	68.1	25.3198	110.333	67	43.3333	67.3333
BU-IR-C-55-C-6	2016	F	32	BU	0	155	89	72.3	30.0937	127.333	82.6667	44.6667	86.6667
BU-IR-C-56-C-1	2016	F	32	BU	0	162	71	55.3	21.0715	119.333	77.6667	41.6667	73.6667
BU-IR-C-56-C-10	2016	M	33	BU	0	171	87	72.8	24.8965	114.667	76	38.6667	72.3333
BU-IR-C-56-C-11	2016	M	33	BU	0	162	69	51	19.433	115.667	84.3333	31.3333	88.6667
BU-IR-C-56-C-12	2016	F	35	BU	0	149	72	53	23.8728	121.333	80	41.3333	73.6667
BU-IR-C-56-C-13	2016	F	43	BU	0	163	67	77	28.9811	115	80.3333	34.6667	68.3333
BU-IR-C-56-C-14	2016	F	45	BU	0	162	90	78	29.7211	114	78.3333	35.6667	65.6667
BU-IR-C-56-C-15	2016	M	50	BU	0	159	71	47	18.591	116.667	81.6667	35	88
BU-IR-C-56-C-16	2016	F	54	BU	0	160	70	49.5	19.3359	118	82.6667	35.3333	75.3333
BU-IR-C-56-C-17	2016	F	57	BU	0	156	82	83	34.1059	115.667	78.3333	37.3333	89.3333
BU-IR-C-56-C-18	2016	F	58	BU	0	164	98	70.4	26.1749	118.667	79.6667	39	58.6667
BU-IR-C-56-C-2	2016	M	59	BU	0	156	77	56	23.0112	111.333	77.6667	33.6667	65
BU-IR-C-56-C-3	2016	M	60	BU	0	173	85	55.6	18.5773	121.333	71.3333	50	57.3333
BU-IR-C-56-C-4	2016	F	18	BU	0	156	62	41	16.8475	112.333	74	38.3333	67.6667
BU-IR-C-56-C-5	2016	M	18	BU	0	172	76	66	22.3094	118.333	69.3333	49	70
BU-IR-C-56-C-6	2016	F	18	BU	0	157	67	43	17.4449	121	71	50	71.6667
BU-IR-C-56-C-7	2016	F	18	BU	0	151	73	47.9	21.0079	120	63.3333	56.6667	86.6667
BU-IR-C-56-C-8	2016	F	18	BU	0	148	75	53	24.1965	109.667	78.3333	31.3333	78.6667
BU-IR-C-56-C-9	2016	M	18	BU	0	162	76	61.7	23.5101	114	72.3333	41.6667	59
BU-IR-C-57-C-1	2016	F	18	BU	0	160	66	53	20.7031	112.333	78	34.3333	76.3333
BU-IR-C-57-C-2	2016	M	18	BU	0	178	79	72.8	22.9769	114	70.3333	43.6667	87.6667
BU-IR-C-57-C-3	2016	F	19	BU	0	163	68	59.4	22.3569	112	70.3333	41.6667	82.3333
BU-IR-C-57-C-4	2016	M	19	BU	0	148	74	49	22.3703	115.667	75.3333	40.3333	92.3333
BU-IR-C-57-C-5	2016	F	19	BU	0	141	72	49	24.6466	114.333	69	45.3333	92.3333
BU-IR-C-57-C-6	2016	M	20	BU	0	179	75	66.8	20.8483	117.333	71.6667	45.6667	67
BU-IR-C-57-C-7	2016	M	20	BU	0	163	84	68.9	25.9325	112.333	73	39.3333	73.3333
BU-IR-C-57-C-8	2016	M	20	BU	0	143	76	50	24.4511	113	75.6667	37.3333	95
BU-IR-C-57-C-9	2016	F	21	BU	0	156	63	46.1	18.9431	110.667	74.6667	36	79.6667
BU-IR-C-58-C-1	2016	F	21	BU	0	151	78	59	25.8761	112.667	71.6667	41	76
BU-IR-C-59-C-1	2016	F	21	BU	0	154	66	52.2	22.0105	113.667	81.6667	32	92.3333
BU-IR-C-59-C-10	2016	F	21	BU	0	164	83	75.5	28.0711	107.667	80	27.6667	73.3333
BU-IR-C-59-C-11	2016	M	21	BU	0	170	74	51	17.6471	117.667	80	37.6667	64.6667
BU-IR-C-59-C-12	2016	F	22	BU	0	164	79	70	26.0262	116	71.3333	44.6667	65.3333
BU-IR-C-59-C-2	2016	M	22	BU	0	164	73	59.5	22.1222	113.667	76.3333	37.3333	70.3333
BU-IR-C-59-C-3	2016	F	23	BU	0	155	74	59	24.5578	116.667	73.3333	43.3333	86.3333
BU-IR-C-59-C-4	2016	F	23	BU	0	162	89	72	27.4348	116.667	75.6667	41	74
BU-IR-C-59-C-5	2016	M	23	BU	0	174	73	60	19.8177	116	76.3333	39.6667	56
BU-IR-C-59-C-6	2016	M	23	BU	0	174	78	58	19.1571	121.333	84.6667	36.6667	99
BU-IR-C-59-C-7	2016	M	25	BU	0	158	77	50	20.0288	122.333	91	31.3333	77.3333
BU-IR-C-59-C-8	2016	M	25	BU	0	151	70	56	24.5603	117	70	47	68
BU-IR-C-59-C-9	2016	M	25	BU	0	180	73	65	20.0617	114.333	78	36.3333	76.3333
BU-IR-C-60-C-1	2016	F	25	BU	0	153	70.5	67	28.6215	106	72.3333	33.6667	80.6667
BU-IR-C-60-C-10	2016	M	26	BU	0	175	70	57.9	18.9061	112.667	71	41.6667	58
BU-IR-C-60-C-11	2016	F	26	BU	0	172	69			121.667	81	40.6667	88.3333
BU-IR-C-60-C-12	2016	F	26	BU	0	160	77	56	21.875	107.667	60.3333	47.3333	82.3333
BU-IR-C-60-C-13	2016	F	27	BU	0	160	99	78.2	30.5469	110.667	73.6667	37	64.6667
BU-IR-C-60-C-2	2016	M	27	BU	0	182	74	66.9	20.1968	113	65.6667	47.3333	62.6667
BU-IR-C-60-C-3	2016	F	27	BU	0	156	99	77	31.6404	103.333	72.3333	31	86
BU-IR-C-60-C-4	2016	F	27	BU	0	156	89	58	23.833	115	83.3333	31.6667	73.3333
BU-IR-C-60-C-5	2016	F	28	BU	0	158	92	77	30.8444	119	86	33	83.6667
BU-IR-C-60-C-6	2016	F	29	BU	0	160	88	74	28.9062	114	76.3333	37.6667	84.3333
BU-IR-C-60-C-7	2016	F	29	BU	0	145	77	52.9	25.1605	117.667	78.3333	39.3333	85.3333
BU-IR-C-60-C-8	2016	F	30	BU	0	150	78	51	22.6667	107.333	74	33.3333	82
BU-IR-C-60-C-9	2016	M	30	BU	0	157	65	49.4	20.0414	117	69.6667	47.3333	57.3333
BU-IR-C-61-C-1	2016	F	31	BU	0	156	82	66.3	27.2436	112	80.3333	31.6667	81
BU-IR-C-61-C-2	2016	M	33	BU	0	168	70	61.5	21.79	112	76.6667	35.3333	85.3333
BU-IR-C-63-C-1	2016	M	34	BU	0	150	117	74.9	33.2889	131.333	102.333	29	90.3333
BU-IR-C-63-C-2	2016	M	35	BU	0	165	71	53	19.4674	115.333	77	38.3333	81
BU-IR-C-63-C-3	2016	F	35	BU	0	141	69	49.9	25.0993	112	69.3333	42.6667	81.3333
BU-IR-C-64-C-1	2016	M	37	BU	0	154	67	46.7	19.6913	123.667	85.6667	38	76.3333
BU-IR-C-64-C-2	2016	F	38	BU	0	160	92	71	27.7344	117	80.6667	36.3333	62.3333
BU-IR-C-64-C-3	2016	F	41	BU	0	170	128	127	43.9446	118.667	86	32.6667	58
BU-IR-C-64-C-4	2016	F	41	BU	0		90	70.1		102	72	30	66
BU-IR-C-64-C-5	2016	F	42	BU	0	158	98	78	31.245	111	75.3333	35.6667	72.3333
BU-IR-C-64-C-6	2016	F	42	BU	0	159	102	80.4	31.8025	101.667	54.6667	47	58.6667
BU-IR-C-64-C-7	2016	F	44	BU	0	149	96	67	30.1788	119.333	82.3333	37	84.6667
BU-IR-C-65-C-1	2016	M	46	BU	0	179	85	71	22.1591	116.333	69.3333	47	51
BU-IR-C-65-C-10	2016	F	49	BU	0	163	108	92.2	34.7021	113.667	79	34.6667	110.333
BU-IR-C-65-C-11	2016	F	50	BU	0	135	76	40	21.9479	121	82.6667	38.3333	73
BU-IR-C-65-C-12	2016	M	51	BU	0	164	79	58	21.5645	110.667	72	38.6667	63.3333
BU-IR-C-65-C-2	2016	F	53	BU	0	160	78	68	26.5625	110.667	65.3333	45.3333	78.6667
BU-IR-C-65-C-3	2016	M	58	BU	0	172	91	74.7	25.2501	117.333	69.3333	48	77.6667
BU-IR-C-65-C-4	2016	F	65	BU	0	147	115	69	31.9311	106.667	68.6667	38	75.3333
BU-IR-C-65-C-5	2016	F	75	BU	0	158	65	29.5	11.817	113.667	73.3333	40.3333	85
BU-IR-C-65-C-6	2016	F	18	BU	0	164	76	68	25.2826	109	71.3333	37.6667	80.6667
BU-IR-C-65-C-7	2016	M	18	BU	0	180	70	64	19.7531	118.333	70.6667	47.6667	77.6667
BU-IR-C-65-C-8	2016	F	18	BU	0	160	66	61	23.8281	115.333	75.6667	39.6667	69.6667
BU-IR-C-65-C-9	2016	M	18	BU	0	180	72	70	21.6049	112.667	75.6667	37	75.6667
BU-IR-C-70-C-1	2016	F	18	BU	0	147	74	59	27.3034	114	71.3333	42.6667	70
BU-IR-C-70-C-2	2016	M	19	BU	0	175	69	53.3	17.4041	112.667	63.3333	49.3333	66.3333
BU-IR-C-70-C-3	2016	F	19	BU	0	169	86	71.7	25.1042	109.667	72	37.6667	98
BU-IR-C-70-C-4	2016	M	19	BU	0	175	87	83.2	27.1673	115.333	75.6667	39.6667	70
BU-IR-C-70-C-5	2016	M	19	BU	0	159	71	57	22.5466	115.333	73.3333	42	66.6667
BU-IR-C-70-C-6	2016	M	20	BU	0		70	52		111	74	37	74
BU-IR-C-71-C-1	2016	M	22	BU	0	177	72	58.8	18.7686	122.333	82.3333	40	68.6667
BU-IR-C-71-C-10	2016	M	22	BU	0	151	71	54	23.6832	104	56.3333	47.6667	72.6667
BU-IR-C-71-C-2	2016	F	22	BU	0	161	72	62	23.9188	110.333	70.6667	39.6667	77
BU-IR-C-71-C-3	2016	M	22	BU	0	163	70	56.5	21.2654	112.667	76	36.6667	78
BU-IR-C-71-C-4	2016	M	22	BU	0	161	74	59	22.7615	120.333	78.6667	41.6667	76.3333
BU-IR-C-71-C-5	2016	M	22	BU	0	171	69	55	18.8092	132.667	80	52.6667	66.6667
BU-IR-C-71-C-6	2016	F	22	BU	0	155	85	68	28.3039	116.333	80.3333	36	89.3333
BU-IR-C-71-C-7	2016	F	23	BU	0	156	64	49	20.1348	113.333	74.3333	39	80
BU-IR-C-71-C-8	2016	F	23	BU	0	162	79	55.7	21.2239	107.667	70.6667	37	77
BU-IR-C-71-C-9	2016	F	23	BU	0	163	65	76	28.6048	112.333	78.6667	33.6667	83
BU-IR-C-72-C-1	2016	M	23	BU	0	170	75	64.9	22.4567	116	68	48	86.3333
BU-IR-C-72-C-2	2016	F	23	BU	0	146	75	45.3	21.2516	112	82.3333	29.6667	113
BU-IR-C-72-C-3	2016	F	23	BU	0	160	77	61.6	24.0625	116.333	83	33.3333	70.6667
BU-IR-C-72-C-4	2016	M	23	BU	0	175	65	58	18.9388	113.667	73.3333	40.3333	59.6667
BU-IR-C-72-C-5	2016	F	24	BU	0	153	63	48	20.5049	107	69.6667	37.3333	70.6667
BU-IR-C-72-C-6	2016	F	24	BU	0	158				108.333	65.6667	42.6667	87.6667
BU-IR-C-72-C-7	2016	F	24	BU	0	168	91	76	26.9274	116.333	70.6667	45.6667	73.3333
BU-IR-C-72-C-8	2016	M	25	BU	0	169	64	49.5	17.3313	116	88	28	68.3333
BU-IR-C-73-C-1	2016	F	25	BU	0		59	44		110.333	70.6667	39.6667	81.3333
BU-IR-C-73-C-2	2016	M	25	BU	0	164	72	60	22.3081	107.667	81.6667	26	86
BU-IR-C-73-C-3	2016	F	25	BU	0	141	75	49.4	24.8478	113.333	77	36.3333	80.6667
BU-IR-C-73-C-4	2016	F	25	BU	0	165	81	72	26.4463	116	80	36	83
BU-IR-C-73-C-5	2016	M	25	BU	0	168	73	68	24.093	113	67.3333	45.6667	73.3333
BU-IR-C-73-C-6	2016	F	25	BU	0	155	63	51	21.2279	112.333	83	29.3333	84.3333
BU-IR-C-73-C-7	2016	M	26	BU	0	155	64	51.3	21.3528	114.333	73.3333	41	74
BU-IR-C-73-C-8	2016	F	26	BU	0	158	72	54	21.6311	107.333	81	26.3333	86
BU-IR-C-74-C-1	2016	F	27	BU	0	163	97	87.9	33.0837	115	81.6667	33.3333	77.6667
BU-IR-C-74-C-2	2016	F	27	BU	0	171	96	93.3	31.9073	114	80.3333	33.6667	89.6667
BU-IR-C-74-C-3	2016	F	29	BU	0	152	77	53.7	23.2427	113.333	65.6667	47.6667	68.6667
BU-IR-C-74-C-4	2016	F	30	BU	0	158	100	84.7	33.9289	105	66	39	92.6667
BU-IR-C-74-C-5	2016	F	30	BU	0	170	94	82.9	28.6851	112	68	44	80.3333
BU-IR-C-74-C-6	2016	F	30	BU	0	155	100	75.3	31.3424	117	75	42	72.3333
BU-IR-C-74-C-7	2016	F	30	BU	0	156	102	80.6	33.1197	118.667	85.6667	33	64.6667
BU-IR-C-74-C-8	2016	F	30	BU	0	153	104	88.6	37.8487	112.333	75.6667	36.6667	90
BU-IR-C-74-C-9	2016	F	31	BU	0	154		85.8	36.1781	114.667	81.6667	33	93.6667
BU-IR-C-75-C-1	2016	M	31	BU	0	171	76	64.6	22.0923	118	71	47	79.3333
BU-IR-C-75-C-10	2016	F	34	BU	0	165	104	83	30.4867	118.667	91	27.6667	87.3333
BU-IR-C-75-C-11	2016	F	35	BU	0	164	96	84	31.2314	106.333	67	39.3333	76.6667
BU-IR-C-75-C-12	2016	M	35	BU	0	156	76	54	22.1893	122.333	87.3333	35	98.6667
BU-IR-C-75-C-2	2016	F	37	BU	0		104	81.8		119	81.3333	37.6667	89.6667
BU-IR-C-75-C-3	2016	M	38	BU	0	177	98	89.5	28.5678	117	71.3333	45.6667	74
BU-IR-C-75-C-4	2016	F	41	BU	0		77	67		121.667	75.3333	46.3333	64.6667
BU-IR-C-75-C-5	2016	F	42	BU	0	161	100	85.3	32.9077	115	77.3333	37.6667	77
BU-IR-C-75-C-6	2016	F	46	BU	0	150	104	82	36.4444	119.667	76.3333	43.3333	95.6667
BU-IR-C-75-C-7	2016	F	47	BU	0	165	119	95	34.8944	114	75.6667	38.3333	82.3333
BU-IR-C-75-C-8	2016	F	52	BU	0	177	85	60.5	19.3112	116.667	79	37.6667	52
BU-IR-C-75-C-9	2016	F	57	BU	0	150	102	77	34.2222	114.333	68.3333	46	98.6667
BU-IR-C-80-C-1	2016	M	60	BU	0	162	88	61	23.2434	123.333	85.6667	37.6667	70
BU-IR-C-80-C-2	2016	F	18	BU	0	156	74	54	22.1893	109.333	76.3333	33	86.6667
BU-IR-C-80-C-3	2016	F	18	BU	0	153	75	53.1	22.6836	107.333	65.6667	41.6667	89
BU-IR-C-80-C-4	2016	F	18	BU	0	177	100	71	22.6627	114.333	83.3333	31	96.6667
BU-IR-C-80-C-5	2016	F	18	BU	0	169	71	64	22.4082	108.667	82	26.6667	76.6667
BU-IR-C-80-C-6	2016	F	18	BU	0	153	78	61	26.0584	110.333	80	30.3333	73.3333
BU-IR-C-80-C-7	2016	F	18	BU	0	159	80	56	22.151	108.333	69	39.3333	78.3333
BU-IR-C-80-C-8	2016	F	18	BU	0	150	68	51.6	22.9333	112.333	68	44.3333	103
BU-IR-C-80-C-9	2016	F	18	BU	0	155	75	61	25.3902	107.333	66	41.3333	92
BU-IR-C-81-C-1	2016	M	18	BU	0	173	77	65	21.7181	116.333	69.3333	47	75
BU-IR-C-81-C-10	2016	M	18	BU	0	164	88	62	23.0518	116.667	63.3333	53.3333	66.3333
BU-IR-C-81-C-11	2016	M	18	BU	0	169	72	63.7	22.3031	113.667	70	43.6667	56.6667
BU-IR-C-81-C-12	2016	M	18	BU	0	174	75	64	21.1389	117	72	45	67
BU-IR-C-81-C-13	2016	F	19	BU	0	163	62	57.5	21.6418	115	75.6667	39.3333	89
BU-IR-C-81-C-14	2016	F	19	BU	0	170	59	57	19.7232	111.667	70.3333	41.3333	82
BU-IR-C-81-C-2	2016	F	19	BU	0	144	67	44	21.2191	108	60	48	63.3333
BU-IR-C-81-C-3	2016	M	19	BU	0	166	76	64.7	23.4795	115.667	73.6667	42	62.6667
BU-IR-C-81-C-4	2016	F	19	BU	0	157	79	58	23.5304	113	76	37	71
BU-IR-C-81-C-5	2016	F	19	BU	1	160	74	59.7	23.3203	114	70	44	91.6667
BU-IR-C-81-C-6	2016	M	19	BU	0	169	66	50.3	17.6114	114.333	64.3333	50	86.3333
BU-IR-C-81-C-7	2016	F	19	BU	0	167	74	56	20.0796	114	79.3333	34.6667	107.667
BU-IR-C-81-C-8	2016	F	19	BU	0	166	77	62.6	22.7174	114.667	68.3333	46.3333	78.3333
BU-IR-C-81-C-9	2016	F	20	BU	0	164	72	57.8	21.4902	108	68.6667	39.3333	75.6667
BU-IR-C-82-C-1	2016	F	20	BU	0	162	82	61	23.2434	112	72.6667	39.3333	76.6667
BU-IR-C-82-C-10	2016	M	20	BU	0	173	65	53.9	18.0093	118.667	71.3333	47.3333	58.3333
BU-IR-C-82-C-11	2016	M	20	BU	0	177	72	68	21.7051	110	57	53	78
BU-IR-C-82-C-12	2016	M	21	BU	0	165	75	59	21.6713	111	107	4	74
BU-IR-C-82-C-13	2016	F	21	BU	0	154	64	47.4	19.9865	112.667	70.3333	42.3333	64.6667
BU-IR-C-82-C-2	2016	F	21	BU	0	160	77.5	62	24.2188	114	73.6667	40.3333	78
BU-IR-C-82-C-3	2016	F	22	BU	0	151	76	52.8	23.1569	115.667	71	44.6667	107.667
BU-IR-C-82-C-4	2016	M	22	BU	0	180	76	78.2	24.1358	113	76.3333	36.6667	85.3333
BU-IR-C-82-C-5	2016	M	23	BU	0	172	72	63	21.2953	118	80	38	65.3333
BU-IR-C-82-C-6	2016	M	23	BU	0	171	72	61	20.8611	122.667	77	45.6667	74
BU-IR-C-82-C-7	2016	M	23	BU	0	180	75	63	19.4444	114.333	62.3333	52	72.6667
BU-IR-C-82-C-8	2016	F	24	BU	0	160	77	58	22.6562	114	76	38	69.6667
BU-IR-C-82-C-9	2016	F	25	BU	0	160		58	22.6562	113.333	79	34.3333	79
BU-IR-C-83-C-1	2016	F	25	BU	0	153	86	54	23.0681	107.333	81	26.3333	97.6667
BU-IR-C-83-C-10	2016	F	26	BU	0	158	64	46.6	18.6669	111	79.6667	31.3333	70.6667
BU-IR-C-83-C-2	2016	M	26	BU	0	168	70	58.4	20.6916	115	76.3333	38.6667	66.6667
BU-IR-C-83-C-3	2016	F	27	BU	0	173	78	71	23.7228	115.333	60	55.3333	54.6667
BU-IR-C-83-C-4	2016	M	27	BU	0	165	72	57	20.9366	111.667	78	33.6667	77.3333
BU-IR-C-83-C-5	2016	F	27	BU	0	167	89	82.8	29.6891	115.667	79.6667	36	74
BU-IR-C-83-C-6	2016	F	27	BU	0	162	100	80	30.4832	111.333	74.6667	36.6667	79.6667
BU-IR-C-83-C-7	2016	F	28	BU	0	168	97.5	82	29.0533	114	70.3333	43.6667	86.6667
BU-IR-C-83-C-8	2016	F	28	BU	0	165	96	75.7	27.8053	113.667	75.6667	38	68
BU-IR-C-83-C-9	2016	M	29	BU	0	163	97	92	34.6268	110	70	40	77
BU-IR-C-84-C-1	2016	F	29	BU	0	155	82	60	24.974	115.667	77.6667	38	70
BU-IR-C-84-C-2	2016	F	29	BU	0	164	81	59	21.9363	109.333	69.3333	40	56
BU-IR-C-84-C-3	2016	F	32	BU	0	160		96	37.5	114.333	77.6667	36.6667	93.3333
BU-IR-C-84-C-4	2016	F	33	BU	0	166	78	54	19.5965	108.667	67.3333	41.3333	61.6667
BU-IR-C-85-C-1	2016	M	33	BU	0	165	79	60	22.0386	113.333	78.6667	34.6667	75.3333
BU-IR-C-85-C-10	2016	M	33	BU	0	164	77	56.3	20.9325	113.667	75	38.6667	66
BU-IR-C-85-C-11	2016	M	33	BU	0	153	71	48.2	20.5904	116.667	82	34.6667	81.6667
BU-IR-C-85-C-12	2016	F	34	BU	0	158	86	56	22.4323	117.667	61.3333	56.3333	76.6667
BU-IR-C-85-C-13	2016	M	36	BU	0	170	77	68	23.5294	115	67.6667	47.3333	66.3333
BU-IR-C-85-C-14	2016	F	43	BU	0	158	105	72	28.8415	108.333	64.3333	44	71.6667
BU-IR-C-85-C-2	2016	M	44	BU	0	166	104	83	30.1205	118.333	76.6667	41.6667	75.3333
BU-IR-C-85-C-3	2016	F	45	BU	0	141	99	63.9	32.1412	113	76.6667	36.3333	71.6667
BU-IR-C-85-C-4	2016	F	45	BU	0	171	86	74.8	25.5805	114.667	80.6667	34	84
BU-IR-C-85-C-5	2016	F	45	BU	0	178	97	71.3	22.5035	114	73	41	87.6667
BU-IR-C-85-C-6	2016	M	47	BU	0	182	94	81.5	24.6045	116	81	35	83.3333
BU-IR-C-85-C-7	2016	F	50	BU	0	160	77	60	23.4375	111	78.3333	32.6667	85
BU-IR-C-85-C-8	2016	F	59	BU	0	150	79	46	20.4444	119.333	87	32.3333	91.6667
BU-IR-C-85-C-9	2016	F	65	BU	0	159		59	23.3377	114.667	70.3333	44.3333	81
BU-IR-C-87-C-1	2016	F	68	BU	0	159	82	57.1	22.5861	113	73	40	65.3333
BU-IR-C-87-C-2	2016	M	78	BU	0	157	84	54.4	22.0699	112.667	81.6667	31	84.3333
BU-IR-C-87-C-3	2016	F	18	BU	0	167	87	67.9	24.3465	115	74	41	96
BU-IR-C-87-C-4	2016	F	18	BU	0	159	72	56	22.151	109	73	36	79.3333
BU-IR-C-87-C-5	2016	F	19	BU	0	168	72	65.4	23.1718	112.667	80	32.6667	86
BU-IR-C-87-C-6	2016	F	19	BU	0	158	92	74	29.6427	107.667	65	42.6667	82
BU-IR-C-88-C-1	2016	F	19	BU	0	159	67	52	20.5688	110	68	42	87
BU-IR-C-88-C-10	2016	M	20	BU	0	175	78	74.8	24.4245	116	70.3333	45.6667	85
BU-IR-C-88-C-11	2016	F	20	BU	0	152	77	51	22.0741	111.667	61.6667	50	96
BU-IR-C-88-C-2	2016	F	20	BU	0	160	87	76	29.6875	115.667	62.3333	53.3333	76.6667
BU-IR-C-88-C-3	2016	F	20	BU	0	157	67	50.3	20.4065	110.667	55.6667	55	70
BU-IR-C-88-C-4	2016	M	20	BU	0	171	71	60	20.5191	112.667	71.3333	41.3333	61.3333
BU-IR-C-88-C-5	2016	F	20	BU	0	159	66	49.5	19.5799	109	82	27	85.6667
BU-IR-C-88-C-6	2016	F	21	BU	0	160	66	52.8	20.625	104.333	67	37.3333	68
BU-IR-C-88-C-7	2016	F	21	BU	0	174	72	67	22.1297	111	69.3333	41.6667	81
BU-IR-C-88-C-8	2016	F	21	BU	0	155	92	76	31.6337	111.667	78	33.6667	101
BU-IR-C-88-C-9	2016	M	22	BU	0	168	79	71	25.1559	114	70	44	75.3333
BU-IR-C-89-C-1	2016	F	22	BU	0	158.5	70	57	22.6891	115.333	79	36.3333	83
BU-IR-C-89-C-1	2016	F	23	BU	0	150	70	53.2	23.6444	114.667	89.6667	25	105.333
BU-IR-C-89-C-2	2016	M	23	BU	0	155	70	46.7	19.4381	106.667	75	31.6667	84.6667
BU-IR-C-89-C-2	2016	F	23	BU	0	161	75	61.6	23.7645	114.667	80.3333	34.3333	92.6667
BU-IR-C-89-C-3	2016	F	23	BU	0	157	93	77	31.2386	107.333	66.3333	41	110.333
BU-IR-C-89-C-3	2016	F	23	BU	0	142	77	50	24.7967	106.667	68.6667	38	75.6667
BU-IR-C-89-C-4	2016	F	23	BU	0	148	97	67	30.588	110	83.3333	26.6667	79.3333
BU-IR-C-89-C-4	2016	M	23	BU	0	164	67	61.1	22.7171	110	65	45	68
BU-IR-C-89-C-5	2016	F	24	BU	0	162	80	67	25.5296	112	72.6667	39.3333	62.3333
BU-IR-C-89-C-5	2016	F	25	BU	0	158	112	80	32.0461	108	76.3333	31.6667	95.6667
BU-IR-C-89-C-6	2016	F	26	BU	0	160	66	57	22.2656	112	70.3333	41.6667	82
BU-IR-C-89-C-6	2016	F	27	BU	0	154	75	55	23.1911	116	73.6667	42.3333	89.3333
BU-IR-C-91-C-1	2016	M	27	BU	0	165	78	54.6	20.0551	109	75.3333	33.6667	79.6667
BU-IR-C-91-C-2	2016	M	27	BU	0	169	86	76	26.6097	127	85	42	89.3333
BU-IR-C-91-C-3	2016	F	28	BU	0	155	76	54	22.4766	114.333	73	41.3333	70
BU-IR-C-91-C-4	2016	F	28	BU	0	156	101	84	34.5168	111	80.6667	30.3333	74
BU-IR-C-91-C-5	2016	M	28	BU	0	164	68	55.7	20.7094	116.667	70	46.6667	66.6667
BU-IR-C-91-C-6	2016	F	29	BU	0	151	102	75.2	32.981	107.333	69.3333	38	84
BU-IR-C-91-C-7	2016	F	29	BU	0	167	69	55	19.721	106.667	74	32.6667	79.6667
BU-IR-C-91-C-8	2016	M	31	BU	0	176	92	86.1	27.7957	111	64.6667	46.3333	79.3333
BU-IR-C-92-C-1	2016	F	32	BU	0	172	95	76.1	25.7234	117.333	78	39.3333	75.6667
BU-IR-C-92-C-2	2016	M	33	BU	0	169	89	76	26.6097	111.667	75.6667	36	80
BU-IR-C-92-C-3	2016	F	33	BU	0	155	75	61.9	25.7648	76.6667	25	51.6667
BU-IR-C-92-C-4	2016	F	34	BU	0	160	89	69.7	27.2266	110.333	77.6667	32.6667	86
BU-IR-C-92-C-5	2016	M	37	BU	0	174	72	68	22.46	115.333	79.3333	36	71.3333
BU-IR-C-92-C-6	2016	F	37	BU	0	163	78	70	26.3465	113.667	70.6667	43	66.6667
BU-IR-C-92-C-7	2016	F	37	BU	0	170	112	113	39.1003	114	66	48	86.6667
BU-IR-C-93-C-1	2016	M	38	BU	0	172	74	58	19.6052	112.333	78.3333	34	82.3333
BU-IR-C-93-C-2	2016	M	39	BU	0	169	89	71	24.8591	116	79.6667	36.3333	97.3333
BU-IR-C-93-C-3	2016	M	39	BU	0	169	86	76.2	26.6797	111.667	76.6667	35	82
BU-IR-C-93-C-4	2016	M	42	BU	0	159	86	70	27.6888	109	76	33	86
BU-IR-C-93-C-5	2016	F	44	BU	0	160	66	70	27.3438	103.667	73	30.6667	84
BU-IR-C-93-C-6	2016	F	45	BU	0	168	95	83.7	29.6556	119.333	68.3333	51	86
BU-IR-C-93-C-7	2016	F	53	BU	0	156	90	66	27.1203	116.667	74	42.6667	80.6667
BU-IR-C-93-C-8	2016	M	55	BU	0	162	74	51.8	19.7378	109.333	73.3333	36	82.6667
BU-IR-C-93-C-9	2016	M	62	BU	0	158	75	52.2	20.9101	114	72	42	68
BU-IR-C-94-A-1	2016	F	73	BU	1	150	129	96	42.6667	113.333	82	31.3333	74.6667
BU-IR-C-94-A-10	2016	M	78	BU	0	163	104	67	25.2174	119.667	71	48.6667	73.6667
BU-IR-C-94-A-11	2016	F	18	BU	0	150	76.5	49	21.7778	112.333	77.6667	34.6667	77.3333
BU-IR-C-94-A-12	2016	F	18	BU	0	171	79	75	25.6489	110.333	75.3333	35	70.3333
BU-IR-C-94-A-2	2016	F	18	BU	0	157	67	48	19.4734	104.667	71.6667	33	73.6667
BU-IR-C-94-A-3	2016	F	18	BU	0	164	65	51.3	19.0735	108.333	86.3333	22	128.667
BU-IR-C-94-A-4	2016	F	18	BU	0	154	68	46	19.3962	109.333	70.3333	39	84.3333
BU-IR-C-94-A-5	2016	M	18	BU	0	165	74	61.1	22.4426	111.333	63.6667	47.6667	56.6667
BU-IR-C-94-A-6	2016	F	18	BU	0	147	65	44.2	20.4544	102.667	60.3333	42.3333	67.6667
BU-IR-C-94-A-7	2016	F	19	BU	0	165	80	60.6	22.259	104.667	70	34.6667	90
BU-IR-C-94-A-8	2016	F	19	BU	0	164	69	58.7	21.8248	109.667	68	41.6667	82.6667
BU-IR-C-94-A-9	2016	F	19	BU	0	154	71	56.6	23.8657	109.667	67	42.6667	63
BU-IR-C-95-A-1	2016	F	19	BU	0	158	60	43.9	17.5853	109.667	82.3333	27.3333	80.6667
BU-IR-C-95-A-2	2016	F	19	BU	0	156	87	65	26.7094	112	66.6667	45.3333	95
BU-IR-C-95-A-3	2016	F	20	BU	0	154	80	60.7	25.5945	109.667	69	40.6667	68.3333
BU-IR-C-95-A-4	2016	F	20	BU	0	167	74	55.5	19.9003	114.333	73.6667	40.6667	70.6667
BU-IR-C-95-A-5	2016	F	20	BU	0	170	81	75	25.9516	109	74.3333	34.6667	78.3333
BU-IR-C-95-A-6	2016	F	20	BU	0	163	63	60	22.5827	106.333	65	41.3333	81
BU-IR-D-1-D-1	2016	M	21	BU	0	174	76	67.9	22.427	106.667	68.3333	38.3333	67
BU-IR-D-1-D-2	2016	M	21	BU	0	188	81	86	24.3323	108.667	60.6667	48	82
BU-IR-D-1-D-3	2016	F	21	BU	0	159	88	70.2	27.7679	122.333	87.3333	35	83
BU-IR-D-1-D-4	2016	M	22	BU	0	165	74	57.9	21.2672	113.333	67.6667	45.6667	57.6667
BU-IR-D-1-D-5	2016	F	22	BU	0	162	67	51.7	19.6997	112	81.3333	30.6667	81
BU-IR-D-1-D-6	2016	F	22	BU	0	165	78	72	26.4463	114.667	71	43.6667	75.6667
BU-IR-D-1-D-7	2016	M	23	BU	0	173	73	61	20.3816	112	80.6667	31.3333	74.6667
BU-IR-D-1-D-8	2016	F	23	BU	0	167	76	59	21.1553	112	76.3333	35.6667	63.3333
BU-IR-D-1-D-9	2016	F	23	BU	0	157		56	22.719	111.333	82.3333	29	76.6667
BU-IR-D-11-D-1	2016	M	24	BU	0	168	81	66	23.3844	106.667	73.3333	33.3333	67.3333
BU-IR-D-11-D-1	2016	M	24	BU	0	172	74	69	23.3234	114.667	77.3333	37.3333	81.3333
BU-IR-D-11-D-2	2016	M	24	BU	0	172	71	64.9	21.9375	108.667	69.6667	39	59.3333
BU-IR-D-11-D-3	2016	F	25	BU	0	153	77	54	23.0681	110	70	40	61.6667
BU-IR-D-11-D-4	2016	F	25	BU	0	152	82	69.6	30.1247	110.667	74	36.6667	71.3333
BU-IR-D-11-D-5	2016	F	25	BU	0	162	86	73	27.8159	114.333	79.6667	34.6667	82.6667
BU-IR-D-11-D-6	2016	F	25	BU	0	157	56	58.2	23.6115	112	76.3333	35.6667	76.3333
BU-IR-D-11-D-7	2016	M	26	BU	0	176	81	70.9	22.8887	115.667	78	37.6667	93.6667
BU-IR-D-11-D-87	2016	F	27	BU	0	160	71	55.5	21.6797	105.667	71	34.6667	84.3333
BU-IR-D-12-D-1	2016	F	27	BU	0	153	101	73.4	31.3555	109	69	40	79
BU-IR-D-12-D-10	2016	F	28	BU	0	143	69	47	22.984	105.333	75.6667	29.6667	85
BU-IR-D-12-D-10	2016	M	28	BU	0	174	81	84.2	27.8108	110.667	73.6667	37	82.6667
BU-IR-D-12-D-11	2016	F	29	BU	0	151	92	64	28.0689	112.333	78.6667	33.6667	79.6667
BU-IR-D-12-D-12	2016	M	31	BU	0	159	70	54.9	21.7159	107.333	69.6667	37.6667	73.3333
BU-IR-D-12-D-13	2016	F	32	BU	0		95	74		110.667	68.6667	42	89.3333
BU-IR-D-12-D-14	2016	F	32	BU	0	166	85	67	24.3141	111.667	74.6667	37	77.6667
BU-IR-D-12-D-15	2016	F	33	BU	0	165	76	56	20.5693	112.667	70.6667	42	87.3333
BU-IR-D-12-D-2	2016	M	33	BU	0	179	83	76.2	23.782	115.333	71.6667	43.6667	70
BU-IR-D-12-D-2	2016	F	35	BU	0	146		86	40.3453	113	79	34	75
BU-IR-D-12-D-3	2016	F	35	BU	0	162	98	96	36.5798	118	82.3333	35.6667	89
BU-IR-D-12-D-3	2016	M	37	BU	0	164	98	76	28.257	111.667	52.3333	59.3333	80.3333
BU-IR-D-12-D-4	2016	F	38	BU	0	166	106	80	29.0318	108.667	85.3333	23.3333	92.3333
BU-IR-D-12-D-5	2016	M	45	BU	0	160	80	61	23.8281	111.667	78	33.6667	60.3333
BU-IR-D-12-D-6	2016	F	55	BU	0	155	102	67	27.8876	108	74.6667	33.3333	80.3333
BU-IR-D-12-D-6	2016	F	60	BU	0	170	80	48	16.609	113.667	70.3333	43.3333	82
BU-IR-D-12-D-67	2016	M	62	BU	0	163	78.5	65.7	24.7281	79	75.6667	3.33333	85.3333
BU-IR-D-12-D-7	2016	F	62	BU	0	163	76	49.3	18.5555	110.333	68.3333	42	89
BU-IR-D-12-D-8	2016	F	18	BU	0	159	71	56	22.151	105.333	78.3333	27	98
BU-IR-D-12-D-8	2016	F	18	BU	0	166	71	63.2	22.9351	106	66	40	75
BU-IR-D-12-D-88	2016	F	18	BU	0	163	67	55	20.7008	109.333	72.6667	36.6667	79.3333
BU-IR-D-12-D-89	2016	M	18	BU	0	157	64	53	21.5019	108.667	67.6667	41	60.3333
BU-IR-D-12-D-9	2016	F	18	BU	0	157	70	48.7	19.7574	109	84.6667	24.3333	84
BU-IR-D-12-D-9	2016	M	18	BU	0	157	73	59	23.9361	117.333	76.3333	41	77.3333
BU-IR-D-12-D-93	2016	F	18	BU	0	168	69	62.3	22.0734	110	66.3333	43.6667	92.3333
BU-IR-D-13-D-1	2016	F	19	BU	0	169	71	58.2	20.3774	106	66.3333	39.6667	80
BU-IR-D-13-D-2	2016	F	19	BU	0	155	69	48.8	20.3122	109.333	83.3333	26	81.6667
BU-IR-D-13-D-3	2016	F	19	BU	0	160	82	68	26.5625	110	72.3333	37.6667	92
BU-IR-D-13-D-4	2016	F	19	BU	0	158	68	57	22.8329	111.333	77.6667	33.6667	67.3333
BU-IR-D-13-D-5	2016	M	19	BU	0	162	77	59	22.4813	111	61.3333	49.6667	61.6667
BU-IR-D-13-D-6	2016	M	19	BU	0	172	80	62	20.9573	110	64.6667	45.3333	58.3333
BU-IR-D-13-D-7	2016	F	19	BU	0	145	68	42.8	20.3567	110.333	66.3333	44	96
BU-IR-D-14-D-1	2016	M	19	BU	0	178	78	80	25.2493	112.333	66	46.3333	64
BU-IR-D-14-D-2	2016	F	20	BU	0	164	83	55	20.4491	113	56.6667	56.3333	95
BU-IR-D-14-D-3	2016	M	20	BU	0	169	69	59	20.6575	112	75.3333	36.6667	73.3333
BU-IR-D-14-D-4	2016	F	20	BU	0	167	67	57.8	20.725	105.333	67.3333	38	79
BU-IR-D-14-D-5	2016	M	20	BU	0	160	75	57	22.2656	106.667	53	53.6667	72.6667
BU-IR-D-14-D-6	2016	F	21	BU	0	159	85	61.9	24.4848	110.333	77	33.3333	68.3333
BU-IR-D-14-D-7	2016	F	21	BU	0	164	65	49.2	18.2927	109.333	76.6667	32.6667	71
BU-IR-D-16-D-1	2016	M	21	BU	0	173	66	56.3	18.8112	113	78.3333	34.6667	71.6667
BU-IR-D-16-D-2	2016	F	21	BU	0	165	83	56	20.5693	111	74.6667	36.3333	95.3333
BU-IR-D-16-D-3	2016	F	21	BU	0	167	55	41	14.7011	111.667	82	29.6667	82.3333
BU-IR-D-16-D-4	2016	M	21	BU	0	163	72	54.7	20.5879	111	74	37	73
BU-IR-D-16-D-5	2016	F	21	BU	0	152	77	56	24.2382	109.667	74	35.6667	79
BU-IR-D-16-D-6	2016	M	21	BU	0	164	72	56	20.8209	109	71.3333	37.6667	57.3333
BU-IR-D-16-D-7	2016	F	22	BU	0	158	86	65.6	26.2778	114.667	88.6667	26	90.6667
BU-IR-D-16-D-8	2016	F	22	BU	0	165	71	60.6	22.259	104.333	66.6667	37.6667	84.3333
BU-IR-D-17-D-1	2016	F	22	BU	0	153	63	46	19.6506	112	81.3333	30.6667	72
BU-IR-D-17-D-2	2016	F	23	BU	0	160	65	53.1	20.7422	110.333	68.3333	42	84
BU-IR-D-17-D-3	2016	F	23	BU	0	166	83	64	23.2254	109.667	73.6667	36	78.3333
BU-IR-D-17-D-4	2016	F	24	BU	0	163	76	53.1	19.9857	102	69.6667	32.3333	87.6667
BU-IR-D-2-D-1	2016	F	24	BU	0	163	72	55	20.7008	109	78	31	96.6667
BU-IR-D-2-D-2	2016	F	24	BU	0	160	69	60.7	23.7109	110.667	68.6667	42	59.3333
BU-IR-D-2-D-3	2016	M	24	BU	0	166	76	64	23.2254	113.333	76.3333	37	73.6667
BU-IR-D-2-D-4	2016	F	26	BU	0	158	76	67	26.8386	116.333	69.3333	47	87.3333
BU-IR-D-2-D-5	2016	M	28	BU	0	181	99	70	21.3669	111.667	77	34.6667	88.6667
BU-IR-D-2-D-6	2016	F	29	BU	0	162	80	70.8	26.9776	123.333	84	39.3333	66.6667
BU-IR-D-2-D-7	2016	F	29	BU	0	155	89	69	28.7201	114	71.3333	42.6667	82.6667
BU-IR-D-2-D-8	2016	F	30	BU	0	159	83	59.7	23.6146	109	69	40	111
BU-IR-D-2-D-9	2016	M	30	BU	0	157	78	62.7	25.4371	107.333	68	39.3333	83.6667
BU-IR-D-20-D-1	2016	M	31	BU	0	186	73.5	70.5	20.3781	106	64.3333	41.6667	69.3333
BU-IR-D-20-D-10	2016	M	32	BU	0	169	79	63	22.0581	112	62.6667	49.3333	84
BU-IR-D-20-D-11	2016	M	33	BU	0	186	97	82	23.7022	114	72	42	83.6667
BU-IR-D-20-D-2	2016	M	33	BU	0	179	82	74	23.0954	110.333	72.6667	37.6667	71
BU-IR-D-20-D-3	2016	F	33	BU	0	155	98	78.6	32.7159	108.333	82.3333	26	73
BU-IR-D-20-D-4	2016	F	33	BU	0	154		57	24.0344	100	57.6667	42.3333	69.3333
BU-IR-D-20-D-5	2016	F	36	BU	0	154	98	67	28.251	119.333	80.3333	39	55
BU-IR-D-20-D-6	2016	F	38	BU	0	162	70	51	19.433	112.333	67.6667	44.6667	88.6667
BU-IR-D-20-D-7	2016	M	39	BU	0	168	88	71.6	25.3685	116.333	67.6667	48.6667	93
BU-IR-D-20-D-8	2016	M	41	BU	0	173	80	65	21.7181	109.667	71.3333	38.3333	66.3333
BU-IR-D-20-D-9	2016	M	41	BU	0					111.333	81.3333	30	92.3333
BU-IR-D-23-D-1	2016	F	44	BU	0	150	89	62.5	27.7778	112.667	81.3333	31.3333	101.667
BU-IR-D-23-D-2	2016	M	45	BU	0	149	67	43	19.3685	112.333	79	33.3333	76.6667
BU-IR-D-23-D-3	2016	F	52	BU	0	170	93	75.7	26.1938	106.667	75	31.6667	65.3333
BU-IR-D-23-D-4	2016	F	54	BU	0	151	85	67.3	29.5162	112	72.3333	39.6667	67.3333
BU-IR-D-23-D-5	2016	F	18	BU	0	154	73	57.3	24.1609	110	70	40	68.3333
BU-IR-D-23-D-6	2016	F	18	BU	0	165	83	68	24.977	110	75	35	85
BU-IR-D-23-D-7	2016	M	18	BU	0	165	81	65	23.8751	112.333	75	37.3333	89.6667
BU-IR-D-23-D-8	2016	M	18	BU	0	168	71	57	20.1956	112.667	74	38.6667	49.3333
BU-IR-D-23-D-9	2016	M	18	BU	0	168	74	63	22.3214	110.667	68.3333	42.3333	85.6667
BU-IR-D-3-D-1	2016	F	18	BU	0	164	87	79.9	29.707	108	68.3333	39.6667	85.3333
BU-IR-D-3-D-10	2016	M	19	BU	0	166	66	55	19.9594	107	64.6667	42.3333	80
BU-IR-D-3-D-2	2016	F	19	BU	0	157	63	96.9	39.3119	103	62	41	86
BU-IR-D-3-D-3	2016	M	19	BU	0	179	81	73	22.7833	114	62.3333	51.6667	61.6667
BU-IR-D-3-D-4	2016	F	19	BU	0	174	62	49.2	16.2505	112	73.3333	38.6667	108
BU-IR-D-3-D-5	2016	M	20	BU	0	171	70	53	18.1252	106	62.6667	43.3333	90.3333
BU-IR-D-3-D-6	2016	F	20	BU	0	153	75	59.8	25.5457	110	77.6667	32.3333	64
BU-IR-D-3-D-7	2016	F	21	BU	0	163	80	64.7	24.3517	101.667	64	37.6667	64
BU-IR-D-3-D-8	2016	F	21	BU	0	148	81	56.6	25.84	112.333	67.3333	45	88
BU-IR-D-3-D-9	2016	M	21	BU	0	158	89	61	24.4352	107	86.6667	20.3333	96.6667
BU-IR-D-32-D-1	2016	M	22	BU	0	166	71	59	21.4109	115.667	74.6667	41	65
BU-IR-D-32-D-10	2016	F	23	BU	0	163	97	86.5	32.5567	114.333	76.6667	37.6667	52.3333
BU-IR-D-32-D-2	2016	M	24	BU	0	169	91	78	27.31	107.333	75.3333	32	69
BU-IR-D-32-D-3	2016	F	24	BU	0	156	75	63	25.8876	108.667	68.6667	40	66
BU-IR-D-32-D-4	2016	M	24	BU	0	165	75	64.3	23.618	112.333	73	39.3333	79.6667
BU-IR-D-32-D-5	2016	F	25	BU	0	161	74	51	19.6752	110.667	78.3333	32.3333	72.6667
BU-IR-D-32-D-6	2016	F	26	BU	0	161	93	81	31.2488	103	78.3333	24.6667	78
BU-IR-D-32-D-7	2016	F	26	BU	0	168	103	109.4	38.7613	113.333	85	28.3333	86
BU-IR-D-32-D-8	2016	F	27	BU	0	156	86	62	25.4767	108	77.6667	30.3333	66
BU-IR-D-32-D-9	2016	F	27	BU	0	149	65	40.7	18.3325	100	70.6667	29.3333	77.3333
BU-IR-D-33-D-1	2016	M	27	BU	0	170	79	69	23.8754	110.667	74.3333	36.3333	57.6667
BU-IR-D-33-D-10	2016	F	28	BU	0	150	60	43.6	19.3778	108	68.6667	39.3333	80.3333
BU-IR-D-33-D-11	2016	F	28	BU	0	158	78	62.7	25.1162	110.667	78.6667	32	73.3333
BU-IR-D-33-D-2	2016	F	28	BU	0	165	97	82.5	30.303	117.333	86.3333	31	93
BU-IR-D-33-D-3	2016	F	29	BU	0	154	108	77	32.4675	116.333	76.3333	40	73.3333
BU-IR-D-33-D-4	2016	F	30	BU	0	150	77	62	27.5556	110.333	71.6667	38.6667	84
BU-IR-D-33-D-5	2016	F	31	BU	0	166	90	87.8	31.8624	109	73	36	65.6667
BU-IR-D-33-D-6	2016	F	32	BU	0	177	97	93.7	29.9084	111.667	79.3333	32.3333	84.6667
BU-IR-D-33-D-7	2016	F	36	BU	0	160	88	62.5	24.4141	104	71.3333	32.6667	77.6667
BU-IR-D-33-D-8	2016	F	37	BU	0	159	71	49.1	19.4217	101	73.6667	27.3333	95.6667
BU-IR-D-33-D-9	2016	M	39	BU	0	161	75	55.7	21.4884	113.333	71.3333	42	57.3333
BU-IR-D-34-D-1	2016	F	40	BU	0	161	112	88	33.9493	107.667	73	34.6667	90.3333
BU-IR-D-34-D-86	2016	M	42	BU	0	172	91	75	25.3515	111.333	81	30.3333	63.3333
BU-IR-D-35-D-1	2016	F	42	BU	0	147	83	55	25.4524	109	74.6667	34.3333	83
BU-IR-D-35-D-10	2016	F	46	BU	0	167	81	56.7	20.3306	112.667	70.6667	42	73.3333
BU-IR-D-35-D-11	2016	F	47	BU	0	155	84	51	21.2279	111.667	82.6667	29	95
BU-IR-D-35-D-2	2016	F	50	BU	0	167	98	77	27.6095	107.333	72	35.3333	94.3333
BU-IR-D-35-D-3	2016	M	51	BU	0	174	82	75.9	25.0694	111.333	76.6667	34.6667	79.6667
BU-IR-D-35-D-4	2016	M	53	BU	0	174	76	55.2	18.2323	109.667	74.3333	35.3333	66.3333
BU-IR-D-35-D-5	2016	M	55	BU	0	196	116	113.9	29.6491	112.667	82	30.6667	83.6667
BU-IR-D-35-D-6	2016	F	67	BU	0	166	77	56.9	20.6489	112	75.6667	36.3333	64.6667
BU-IR-D-35-D-7	2016	M	18	BU	0	163	76	61	22.9591	110	72.3333	37.6667	80
BU-IR-D-35-D-8	2016	F	18	BU	0	156	82	59	24.2439	109.667	67	42.6667	74
BU-IR-D-35-D-9	2016	F	18	BU	0	164	85	73	27.1416	110.333	65	45.3333	86
BU-IR-D-36-D-1	2016	F	18	BU	0	151	66	49	21.4903	122.333	72.3333	50	101.667
BU-IR-D-36-D-2	2016	F	18	BU	0	153	71	48.8	20.8467	102.667	66.6667	36	88.3333
BU-IR-D-36-D-3	2016	M	19	BU	0	157	104	72	29.2101	106.333	77	29.3333	70.3333
BU-IR-D-36-D-4	2016	F	19	BU	0	176	68	60.3	19.4667	106.333	90.6667	15.6667	82.6667
BU-IR-D-36-D-5	2016	M	19	BU	0	158	66	52	20.83	105.667	71	34.6667	62.6667
BU-IR-D-36-D-6	2016	F	20	BU	0	135	82	62	34.0192	108.333	74.6667	33.6667	75
BU-IR-D-38-D-1	2016	F	20	BU	0	155	71	60	24.974	107.667	72.3333	35.3333	77
BU-IR-D-38-D-2	2016	F	20	BU	0	155	74	56	23.3091	103.333	66.3333	37	73.3333
BU-IR-D-38-D-3	2016	M	20	BU	0	170	71	68	23.5294	110	83.3333	26.6667	90.3333
BU-IR-D-38-D-4	2016	F	20	BU	0	160	82	52	20.3125	112.333	73.3333	39	87
BU-IR-D-38-D-5	2016	F	20	BU	0	165	71			78.6667	68.3333	10.3333	79
BU-IR-D-38-D-6	2016	M	21	BU	0	175	82	63	20.5714	109	67.3333	41.6667	67.6667
BU-IR-D-38-D-7	2016	F	22	BU	0	168	76	70.7	25.0496	109.333	78	31.3333	76.6667
BU-IR-D-4-D-1	2016	F	22	BU	0	163	85	80	30.1103	106.667	72.6667	34	85
BU-IR-D-4-D-2	2016	M	22	BU	0	178	71			100.667	62.6667	38	76.3333
BU-IR-D-4-D-3	2016	F	23	BU	0	162	84	60	22.8624	107.667	68.6667	39	76.6667
BU-IR-D-4-D-4	2016	F	23	BU	0	162	63	52	19.8141	103.333	63.3333	40	69
BU-IR-D-4-D-5	2016	F	23	BU	0	156	76	67.5	27.7367	107.667	76.6667	31	77.6667
BU-IR-D-4-D-6	2016	F	23	BU	0	160	68	51	19.9219	109.667	64	45.6667	80.3333
BU-IR-D-4-D-6	2016	F	24	BU	0	156	68	55.5	22.8057	107	66	41	64.6667
BU-IR-D-4-D-7	2016	F	24	BU	0	158	71	66	26.4381	108	66.6667	41.3333	67
BU-IR-D-4-D-8	2016	F	24	BU	0	164	87	80	29.7442	108	77.3333	30.6667	60
BU-IR-D-40-D-1	2016	M	24	BU	0	169	81	65	22.7583	109	73.6667	35.3333	76.6667
BU-IR-D-40-D-2	2016	F	25	BU	0	159	98	89	35.2043	107.667	71.3333	36.3333	77.3333
BU-IR-D-40-D-3	2016	F	25	BU	0	161	70	54	20.8325	104.667	69	35.6667	66
BU-IR-D-40-D-4	2016	F	25	BU	0	152	84	74	32.0291	103.333	80	23.3333	84.6667
BU-IR-D-40-D-5	2016	F	26	BU	0	164		56.2	20.8953	114.333	66	48.3333	84.3333
BU-IR-D-41-D-1	2016	M	26	BU	0	156	70	50	20.5457	103.667	66.6667	37	69.6667
BU-IR-D-41-D-2	2016	F	27	BU	0	164	114	87	32.3468	102.333	71.3333	31	85
BU-IR-D-41-D-3	2016	F	27	BU	0	155	98	68.8	28.6368	106	73	33	80.3333
BU-IR-D-41-D-4	2016	F	27	BU	0	169	84	67	23.4586	98.6667	68.3333	30.3333	109
BU-IR-D-41-D-5	2016	F	29	BU	0	164	93	81.7	30.3763	106.333	77.3333	29	88
BU-IR-D-41-D-6	2016	M	29	BU	0	174	75	61	20.148	105	72.6667	32.3333
BU-IR-D-41-D-7	2016	F	30	BU	0	160	73	52.4	20.4688	105.333	77	28.3333	94.3333
BU-IR-D-41-D-8	2016	F	30	BU	0	155	101	75	31.2175	103	69.3333	33.6667	76
BU-IR-D-43-D-1	2016	F	34	BU	0	166	100			109.333	75	34.3333	68.6667
BU-IR-D-43-D-2	2016	M	37	BU	0	170	84	74	25.6055	105.667	81.3333	24.3333	88
BU-IR-D-43-D-3	2016	F	37	BU	0	143		48	23.473	106.667	75.3333	31.3333	72
BU-IR-D-43-D-4	2016	M	40	BU	0	175	95	75	24.4898	111.667	78.3333	33.3333	90.6667
BU-IR-D-43-D-5	2016	F	41	BU	0	141	87	48.7	24.4957	110	80.6667	29.3333	62.3333
BU-IR-D-43-D-6	2016	F	42	BU	0	165	101	78.5	28.8338	112.667	68.3333	44.3333	74.3333
BU-IR-D-43-D-7	2016	F	42	BU	0	163	98	88	33.1213	107.333	74.3333	33	74.3333
BU-IR-D-43-D-8	2016	F	43	BU	0	161	92	72.1	27.8153	109.667	74.6667	35	80.3333
BU-IR-D-45-D-1	2016	F	43	BU	0	157	94	74.8	30.3461	104	70	34	79.6667
BU-IR-D-45-D-2	2016	F	44	BU	0	159	77	53.8	21.2808	112.333	80	32.3333	85.6667
BU-IR-D-45-D-3	2016	M	45	BU	0	173	99	94	31.4077	117	75.3333	41.6667	65.6667
BU-IR-D-46-D-1	2016	F	49	BU	0	171	87	62	21.2031	111	78.3333	32.6667	95.3333
BU-IR-D-46-D-10	2016	F	52	BU	0	163		42	15.8	111.667	78.6667	33	87
BU-IR-D-46-D-11	2016	M	52	BU	0	164	78	71	26.398	112.333	72.6667	39.6667	67
BU-IR-D-46-D-2	2016	F	58	BU	1	161	93	69	26.6193	112	74.3333	37.6667	73.6667
BU-IR-D-46-D-3	2016	F	18	BU	0	157	63	47	19.0677	110	73	37	74.6667
BU-IR-D-46-D-4	2016	F	18	BU	0	164	67	50	18.5901	107	74	33	86
BU-IR-D-46-D-5	2016	F	18	BU	0	162	80	62.9	23.9674	106.333	69	37.3333	87.6667
BU-IR-D-46-D-6	2016	F	18	BU	0	151	72	55	24.1217	107.333	72	35.3333	81
BU-IR-D-46-D-7	2016	M	18	BU	0	162	72	54	20.5761	102.333	63.3333	39	92.6667
BU-IR-D-46-D-8	2016	F	19	BU	0	156	71	54.5	22.3948	109.333	75.6667	33.6667	70.3333
BU-IR-D-46-D-9	2016	F	19	BU	0	162	71	57.8	22.0241	76.6667	58.3333	18.3333	69.3333
BU-IR-D-47-D-1	2016	F	19	BU	0	156	67	48	19.7239	106.333	73.3333	33	87
BU-IR-D-47-D-2	2016	M	19	BU	0	174	68	58	19.1571	107	71.6667	35.3333	51.6667
BU-IR-D-47-D-3	2016	M	19	BU	0	173	71	60.8	20.3147	103	57	46	76
BU-IR-D-47-D-4	2016	F	20	BU	0	161	71	58	22.3757	110.333	64.6667	45.6667	98.3333
BU-IR-D-47-D-5	2016	F	20	BU	0	160	61	56.6	22.1094	112	76.3333	35.6667	80.3333
BU-IR-D-47-D-6	2016	F	20	BU	0	161	74	59.8	23.0701	116.333	85.3333	31	63
BU-IR-D-47-D-7	2016	F	20	BU	0	162	88	66	25.1486	109	77.6667	31.3333	74.6667
BU-IR-D-48-D-1	2016	F	21	BU	0	165	66	54	19.8347	108.667	73.3333	35.3333	68.6667
BU-IR-D-48-D-10	2016	F	21	BU	0	151	72	53.8	23.5955	112.333	74.6667	37.6667	82.3333
BU-IR-D-48-D-11	2016	F	22	BU	0	168	71	56	19.8413	108.333	65.3333	43	80
BU-IR-D-48-D-12	2016	F	22	BU	0	155	65	48	19.9792	101.667	69.3333	32.3333	100
BU-IR-D-48-D-2	2016	F	22	BU	0	161	68	53.4	20.6011	101.333	61.3333	40	68.6667
BU-IR-D-48-D-3	2016	F	22	BU	0	165	67	50	18.3655	104.333	67.3333	37	71.3333
BU-IR-D-48-D-4	2016	M	23	BU	0	172	71	56	18.9292	107.667	75	32.6667	105
BU-IR-D-48-D-5	2016	F	23	BU	0	165	84	71	26.079	106.333	76	30.3333	85.3333
BU-IR-D-48-D-6	2016	M	23	BU	0	163	72	56	21.0772	108.667	80.6667	28	63.3333
BU-IR-D-48-D-7	2016	M	23	BU	0	165	67	52.8	19.3939	113	69	44	62.3333
BU-IR-D-48-D-8	2016	F	23	BU	0	146	67	42.8	20.0788	100.667	65.6667	35	60
BU-IR-D-48-D-9	2016	F	24	BU	0	155	94	70	29.1363	104.667	72.6667	32	83.6667
BU-IR-D-49-D-1	2016	F	24	BU	0	159	80	57	22.5466	111.667	75.6667	36	67.3333
BU-IR-D-49-D-2	2016	F	24	BU	0	159		80	31.6443	99.3333	58.6667	40.6667	80.6667
BU-IR-D-49-D-3	2016	M	25	BU	0	162	70	55	20.9572	107	68.3333	38.6667	64.3333
BU-IR-D-49-D-4	2016	F	26	BU	0	179	70	59.7	18.6324	107.667	71.3333	36.3333	75
BU-IR-D-49-D-5	2016	F	26	BU	0	161	75	57.7	22.2599	108.333	69	39.3333	87.6667
BU-IR-D-5-D-1	2016	M	28	BU	0	165	78	60.7	22.2957	105.333	74.6667	30.6667	78.3333
BU-IR-D-5-D-2	2016	F	28	BU	0	156	76	68	27.9421	103	71.3333	31.6667	71.3333
BU-IR-D-5-D-3	2016	M	29	BU	0	151	72	52.7	23.113	106.667	61	45.6667	76.3333
BU-IR-D-5-D-4	2016	F	29	BU	0	150	82	58.6	26.0444	107.333	69.3333	38	88.3333
BU-IR-D-5-D-5	2016	M	30	BU	0	172	69	54	18.2531	106	71.6667	34.3333	59.6667
BU-IR-D-5-D-6	2016	M	31	BU	0	175	71	63	20.5714	101.667	66.6667	35	70
BU-IR-D-5-D-7	2016	M	31	BU	0	172	82	68	22.9854	108.333	73.3333	35	75
BU-IR-D-50-D-1	2016	F	32	BU	0	156	103	87	35.7495	107.667	73.6667	34	76.6667
BU-IR-D-50-D-10	2016	F	32	BU	0	163	76	59	22.2063	107	70.6667	36.3333	67.3333
BU-IR-D-50-D-11	2016	F	32	BU	0	168	78	56.6	20.0539	104.333	77	27.3333	83.6667
BU-IR-D-50-D-12	2016	F	34	BU	0	161	99	93	35.8782	107.333	72	35.3333	77
BU-IR-D-50-D-13	2016	M	35	BU	0	164	105	77.9	28.9634	108	64.3333	43.6667	107.667
BU-IR-D-50-D-2	2016	M	35	BU	0	165	79	56	20.5693	106.667	72	34.6667	64
BU-IR-D-50-D-3	2016	F	36	BU	0	164	85	69.5	25.8403	111	81.6667	29.3333	94
BU-IR-D-50-D-4	2016	M	37	BU	0	164	78	56	20.8209	106.333	67.6667	38.6667	62
BU-IR-D-50-D-5	2016	F	38	BU	0	162	86	63	24.0055	111	76.6667	34.3333	67
BU-IR-D-50-D-6	2016	M	38	BU	1	169	90	69	24.1588	106.333	78.6667	27.6667	89
BU-IR-D-50-D-7	2016	F	46	BU	0	150	87	68.1	30.2667	107.333	73.6667	33.6667	80.3333
BU-IR-D-50-D-8	2016	M	49	BU	0	171	95	78	26.6749	114.333	77.6667	36.6667	81.6667
BU-IR-D-50-D-9	2016	M	64	BU	0	161	81	49	18.9036	117.667	71.6667	46	99
BU-IR-D-51-D-1	2016	F	65	BU	0	162	83	61	23.2434	103.667	73.6667	30	70
BU-IR-D-51-D-2	2016	F	80	BU	0	151	71	44.8	19.6483	109.333	66.6667	42.6667	77.6667
BU-IR-D-51-D-3	2016	F	18	BU	0	151	70	52.9	23.2007	105	63	42	95.6667
BU-IR-D-51-D-4	2016	F	18	BU	0	149	66	52.9	23.8278	105.667	63.6667	42	71.6667
BU-IR-D-51-D-5	2016	F	18	BU	0	160	66	57.6	22.5	108	72.6667	35.3333	66
BU-IR-D-51-D-6	2016	F	18	BU	0	158	72	58.5	23.4337	107	77.6667	29.3333	63
BU-IR-D-52-D-1	2016	F	18	BU	0	157	80	55	22.3133	113	75	38	80.6667
BU-IR-D-52-D-2	2016	M	18	BU	0	159	68	51	20.1733	110.333	58	52.3333	74
BU-IR-D-52-D-3	2016	F	19	BU	0	164	72	57	21.1927	106.667	81.6667	25	88.6667
BU-IR-D-52-D-4	2016	F	19	BU	0	159	82	61.6	24.3661	107	75.6667	31.3333	68.6667
BU-IR-D-52-D-5	2016	M	19	BU	0	165	76	63.8	23.4343	101	66.6667	34.3333	72
BU-IR-D-53-D-1	2016	M	19	BU	0	184	75	67.3	19.8783	107.333	65	42.3333	71.6667
BU-IR-D-53-D-2	2016	M	20	BU	0	155	70	56	23.3091	107.333	80.6667	26.6667	70
BU-IR-D-53-D-3	2016	M	20	BU	0	157	61	41.3	16.7552	107.333	76	31.3333	91
BU-IR-D-53-D-4	2016	M	20	BU	0	170	71	57.6	19.9308	107.333	78.6667	28.6667	65.3333
BU-IR-D-53-D-5	2016	M	20	BU	0	163	70	55.5	20.889	105.667	64.6667	41	67
BU-IR-D-53-D-6	2016	F	20	BU	0	165	80	59	21.6713	72	52	20	78.3333
BU-IR-D-54-D-1	2016	F	21	BU	0	165	68	54	19.8347	103.667	76.6667	27	91.6667
BU-IR-D-54-D-10	2016	F	21	BU	0	158	72	53.7	21.511	110	69.3333	40.6667	101.667
BU-IR-D-54-D-11	2016	F	21	BU	0	146	70	44	20.6418	106.333	74.6667	31.6667	76.6667
BU-IR-D-54-D-12	2016	F	22	BU	0	161	69	55.1	21.2569	109.667	68.6667	41	79.3333
BU-IR-D-54-D-13	2016	F	22	BU	0		71	159		108.333	70	38.3333	83.3333
BU-IR-D-54-D-14	2016	F	22	BU	0	174	67	56.4	18.6286	113	76	37	83.6667
BU-IR-D-54-D-15	2016	F	22	BU	0	160	68	47	18.3594	105	75	30	61.6667
BU-IR-D-54-D-2	2016	F	23	BU	0	156	87	71	29.1749	103.333	81.3333	22	92.6667
BU-IR-D-54-D-3	2016	F	23	BU	0	160	83	68	26.5625	107	72.3333	34.6667	81.3333
BU-IR-D-54-D-4	2016	F	25	BU	0	155	67	49.3	20.5203	104.333	68	36.3333	86.6667
BU-IR-D-54-D-5	2016	F	25	BU	0	162	79	61.1	23.2815	110.333	67.3333	43	85.3333
BU-IR-D-54-D-6	2016	F	25	BU	0	169	64	49	17.1563	107.333	75.6667	31.6667	86
BU-IR-D-54-D-7	2016	M	26	BU	0	164	78	66	24.539	102	64.3333	37.6667	66
BU-IR-D-54-D-8	2016	F	26	BU	0	169	95	73.2	25.6294	108	67.3333	40.6667	74
BU-IR-D-54-D-9	2016	F	26	BU	0	163	74	64.6	24.3141	108	71	37	89.3333
BU-IR-D-55-D-1	2016	F	27	BU	0	165	78	64	23.5078	103.333	73.3333	30	83.3333
BU-IR-D-55-D-2	2016	F	28	BU	0	166	102	91	33.0237	107.667	72	35.6667	56.3333
BU-IR-D-55-D-3	2016	F	28	BU	0	157	84	63.4	25.7211	100.667	63.3333	37.3333	67.6667
BU-IR-D-55-D-4	2016	M	28	BU	0	152	62	41.3	17.8757	101.667	66.6667	35	70.3333
BU-IR-D-55-D-5	2016	M	28	BU	0	172	73	72	24.3375	104.667	63	41.6667	66.6667
BU-IR-D-55-D-6	2016	F	32	BU	0	155		90	37.461	109.667	72	37.6667	72.6667
BU-IR-D-55-D-7	2016	F	34	BU	0	174	108	109	36.0021	112.667	84.3333	28.3333	78
BU-IR-D-55-D-8	2016	F	34	BU	0	175	81	68.5	22.3673	105.667	74	31.6667	89
BU-IR-D-57-D-1	2016	F	35	BU	0	165	87	64	23.5078	106	71.3333	34.6667	87.6667
BU-IR-D-57-D-10	2016	F	35	BU	0	153	81	70	29.903	111.667	72.6667	39	66.6667
BU-IR-D-57-D-11	2016	F	36	BU	0	163	85	63	23.7118	96.6667	65	31.6667	57.3333
BU-IR-D-57-D-2	2016	F	41	BU	0	173	87	66	22.0522	103.667	75	28.6667	75.3333
BU-IR-D-57-D-3	2016	F	43	BU	0	150	68	50.8	22.5778	107	77.6667	29.3333	85.3333
BU-IR-D-57-D-4	2016	M	47	BU	0	159	84	63	24.9199	112.667	76.3333	36.3333	72.3333
BU-IR-D-57-D-5	2016	F	48	BU	0	153	96	71.9	30.7147	108.667	77.6667	31	73.6667
BU-IR-D-57-D-6	2016	F	51	BU	0	157	99	71	28.8044	110.667	71.6667	39	107.667
BU-IR-D-57-D-7	2016	F	60	BU	0	149	105	75.7	34.0976	102.667	64.6667	38	81.3333
BU-IR-D-57-D-8	2016	M	62	BU	0	166	72	51	18.5078	106.667	67.6667	39	91
BU-IR-D-57-D-9	2016	F	18	BU	0	163	83	63.8	24.0129	112.333	82.6667	29.6667	113
BU-IR-D-6-D-1	2016	M	18	BU	0	173	70	58.6	19.5797	101.667	67	34.6667	66.6667
BU-IR-D-6-D-2	2016	M	19	BU	0	162	70	54	20.5761	104.333	61.3333	43	60.3333
BU-IR-D-6-D-3	2016	F	19	BU	0	157	74	49.9	20.2442	98.3333	73.6667	24.6667	87
BU-IR-D-6-D-4	2016	F	19	BU	0	153	86	70	29.903	107	73.3333	33.6667	86.3333
BU-IR-D-6-D-5	2016	M	19	BU	0	162	73	62	23.6244	103.667	69.6667	34	68.6667
BU-IR-D-60-D-1	2016	F	19	BU	0	165	66	53	19.4674	104	76	28	72.6667
BU-IR-D-60-D-10	2016	F	20	BU	0	160	86	67	26.1719	108	77	31	87.6667
BU-IR-D-60-D-11	2016	F	20	BU	0	164	67	53.5	19.8914	105	74	31	77.6667
BU-IR-D-60-D-12	2016	F	20	BU	0	165	82	76	27.9155	109.333	76	33.3333	105
BU-IR-D-60-D-13	2016	F	21	BU	0	162	72	58.6	22.3289	110.333	85.3333	25	63.3333
BU-IR-D-60-D-14	2016	F	21	BU	0	154	69	56.6	23.8657	108.333	68	40.3333	84.3333
BU-IR-D-60-D-15	2016	F	21	BU	0	161	72	56	21.6041	104.667	69.3333	35.3333	78.3333
BU-IR-D-60-D-16	2016	M	21	BU	0	178	70	63	19.8839	109	72.3333	36.6667	84.6667
BU-IR-D-60-D-2	2016	F	21	BU	0	168	106	100	35.4308	106	76	30	93.6667
BU-IR-D-60-D-3	2016	F	22	BU	0	165	86	67	24.6097	105.667	66.6667	39	63.3333
BU-IR-D-60-D-4	2016	F	22	BU	0	149	68	48	21.6206	107.667	74	33.6667	96.6667
BU-IR-D-60-D-5	2016	M	22	BU	0	167	71	58	20.7967	107	63.3333	43.6667	55
BU-IR-D-60-D-6	2016	F	22	BU	0	152	74	60.7	26.2725	103.333	73.6667	29.6667	91.6667
BU-IR-D-60-D-7	2016	F	23	BU	0	169	72	59.4	20.7976	105	73	32	87.3333
BU-IR-D-60-D-8	2016	F	23	BU	0	166	70	67	24.3141	104.667	72.6667	32	82.6667
BU-IR-D-60-D-9	2016	F	23	BU	0	151	76	54	23.6832	106.333	72.3333	34	89
BU-IR-D-61-D-1	2016	F	24	BU	0	166	72	62	22.4996	107	76.6667	30.3333	77
BU-IR-D-61-D-2	2016	F	24	BU	0	157	80	59	23.9361	106.667	75	31.6667	77
BU-IR-D-61-D-3	2016	F	25	BU	0	157	67	53.1	21.5425	109.667	72	37.6667	89.6667
BU-IR-D-61-D-4	2016	M	26	BU	0	174	77	58	19.1571	108	68.3333	39.6667	77
[truncated: 8,867 more rows]
